# Supplementary material for: Urinary Peptides As a Novel Source of T Cell Allergen Epitopes
Source: Front Immunol. 2018 Apr 26;9:886. doi: 10.3389/fimmu.2018.00886 (PMC5932195; doi:10.3389/fimmu.2018.00886)
Supplement: Supplementary file 2 [file table_1.XLSX]

## Sheet: Sheet1
Supplemental Table 1.a – Clinical and demographic data for donors exclusively used for LoMo expansion and in vivo assays
Donor	Birth year	Gender	Clinical Status	Mouse IgE (kUA/L)	Extract Used For Expansion
1011	1979	M	Asthma	3.13	Urine
1018	1992	M	Mild Asthma	2.2	N.D.
1229	1969	M	Moderate Asthma, Rhinitis	1.89	N.D.
1260	1985	F	Intermittent Asthma, Rhinitis	0.68	N.D.
1287	1988	F	Intermittent Asthma, Rhinitis	5.39	N.D.
1435	1978	M	Asthma	9.01	Urine
1440	1989	M	Asthma	2.14	Epithelium
1441	1971	M	Asthma	2.93	Urine
1446	1968	M	Rhinitis	26.9	N.D.
1600	1992	F	Rhinitis	1.02	Epithelium
1704	1985	F	Rhinitis	2.02	Urine
1726	1986	F	Asthma	2.68	Epithelium
2397	1956	F	Asthma	1.08	Epithelium
2414	1979	F	Rhinitis	4.86	Epithelium
2423	1956	F	Rhinitis	0.71	Epithelium
2424	1980	F	Rhinitis	1.29	Epithelium
2489	1990	F	Rhinitis	11	Urine
2574	1976	F	Asthmatic	1.29	N.D.
2631	1984	F	N.D.	0.62	N.D.
Supplemental Table 1.b – Additional Donors Added To Supplement Extract Control Group
Donor	Birth year	Gender	Clinical Status	Mouse IgE (kUA/L)	Extract Used For Expansion
1209	1974	F	Asthma	3.09	Urine
1277	1965	M	Asthma	5.24	Urine
1284	1984	F	Asthma	2.71	Urine
1368	1994	M	Asthma	14.8	Epithelium
1424	1988	F	Asthma	57.6	Urine
1425	1979	F	Asthma	4.89	Urine
1437	1980	F	Asthma	13.4	Urine
1460	1984	M	Rhinitis	2.49	Urine
1463	1993	M	Asthma	4.9	Urine
2017	1994	M	N.D.	2.21	Urine
Supplemental Table 1.c – Non-allergic control donors
Donor	Birth year	Gender	Clinical Status	Mouse IgE (kUA/L)	Extract Used For Expansion
1774	1985	F	non-exposed non-allergic	<0.10	N.D.
2015	1987	M	non-exposed non-allergic	<0.10	N.D.
2458	1982	F	non-exposed non-allergic	<0.10	N.D.
2491	1992	M	non-exposed non-allergic	<0.10	N.D.
2500	1981	F	non-exposed non-allergic	<0.10	N.D.
2501	1992	M	non-exposed non-allergic	<0.10	N.D.
2503	1979	F	non-exposed non-allergic	<0.10	N.D.
2544	1991	F	non-exposed non-allergic	<0.10	N.D.
2547	1992	F	non-exposed non-allergic	<0.10	N.D.
2555	1989	M	non-exposed non-allergic	<0.10	N.D.
