# Supplementary material for: Urinary Peptides As a Novel Source of T Cell Allergen Epitopes
Source: Front Immunol. 2018 Apr 26;9:886. doi: 10.3389/fimmu.2018.00886 (PMC5932195; doi:10.3389/fimmu.2018.00886)
Supplement: Supplementary file 3 [file table_2.XLSX]

## Sheet: Sheet1
Supplemental Table 2. List of anti-human antibodies included in this study
AIM assay Panel 1
Antibody	Clone	Vendor
CD4 APCeF780	RPA-T4	eBioscience
CD3 Alexa Fluor 700	UCHT-1	BD
CD8 V500	RPA-T8	BD
CD19 V500	H1B19	BD
CD14 V500	M5E2	BD
CD25 FITC	M-A251	BD
CD45RA eF450	HI100	eBioscience
CCR7 PerCPCy5.5	6043H7	Biolegend
OX40 PECy7	BER-ACT35	Biolegend
PD-L1 PE	29E.2A3	Biolegend
CD69 BV605	FN50	BD
4-1BB APC	4B4-1	Biolegend
Live/Dead Aqua	-	eBioscience
AIM/ICS assay Panel 2
Antibody	Clone	Vendor
CD4 APCeF780	RPA-T4	eBioscience
CD3 Alexa Fluor 700	UCHT-1	BD
CD8 V500	RPA-T8	BD
CD19 V500	H1B19	BD
CD14 V500	M5E2	BD
IL-17 FITC	eBio64DEC17	eBioscience
IL-4 BV421	MP4-5D2	Biolegend
IFNg PerCPCy5.5	4S.B3	eBioscience
OX40 PECy7	BER-ACT35	Biolegend
IL-5 PE	TRFK5	eBioscience
CD69 BV605	FN50	BD
4-1BB APC	4B4-1	Biolegend
Live/Dead Aqua	-	eBioscience
