# Supplementary material for: Urinary Peptides As a Novel Source of T Cell Allergen Epitopes
Source: Front Immunol. 2018 Apr 26;9:886. doi: 10.3389/fimmu.2018.00886 (PMC5932195; doi:10.3389/fimmu.2018.00886)
Supplement: Supplementary file 4 [file table_3.XLSX]

## Sheet: Sheet1
Supplemental Table 3. List of peptides detected in <3K fraction of mouse urine. 2D LCMS identified specific peptide sequences, after de-salting the sample by gel chromatography. Spectra were searched against the Mus musculus database and detected over 1300 distinct peptiforms
Peptide Sequence	Stripped Peptide Sequence	PTM	Length (#AA)	-10lgP	Mass	Length	ppm	m/z	RT	HPLC Fraction	Protein Description
IDGSGQM(+15.99)AITVDVEVASDTPHPAR	IDGSGQMAITVDVEVASDTPHPAR	Oxidation (M)	24	61.01	2481.18	24	16.2	828.081	10.65	24	Beta-geo OS=Mus musculus GN=Grlf1 PE=3 SV=1
ASHHPADFTPAVH	ASHHPADFTPAVH		13	58.23	1385.65	13	18.7	462.898	5.01	62	Alpha globin 1 OS=Mus musculus GN=Hba-a1 PE=2 SV=1
TDTEDKGEFLSEGGGVR	TDTEDKGEFLSEGGGVR		17	54.5	1795.82	17	-1.3	599.614	8.31	24	Fibrinogen alpha chain OS=Mus musculus GN=Fga PE=2 SV=1
TEDAAKDPDPELLKQR	TEDAAKDPDPELLKQR		16	53.15	1824.92	16	2.1	457.239	7.31	37	Egf protein OS=Mus musculus GN=Egf PE=2 SV=1
NTWIRETMAEND	NTWIRETMAEND		12	52.94	1478.65	12	-3.2	740.328	10.11	46	Kallikrein-1 OS=Mus musculus GN=Klk1 PE=1 SV=3
ALDYDPVESKIYF	ALDYDPVESKIYF		13	52.15	1558.76	13	4.1	780.388	20.3	66	Egf protein OS=Mus musculus GN=Egf PE=2 SV=1
NEKDGETFQLM(+15.99)GLY	NEKDGETFQLMGLY	Oxidation (M)	14	51.48	1659.74	14	6.6	830.885	15.75	66	Major urinary protein 13 OS=Mus musculus GN=Mup13 PE=3 SV=1
T(+42.01)EVGGSVEDLILKG	TEVGGSVEDLILKG	Acetylation (N-term)	14	51.36	1457.76	14	5	729.892	28.57	65	Cathepsin D OS=Mus musculus GN=Ctsd PE=3 SV=1
NTWIRETM(+15.99)AEND	NTWIRETMAEND	Oxidation (M)	12	51.01	1494.64	12	10.8	748.336	8.67	24	Kallikrein-1 OS=Mus musculus GN=Klk1 PE=1 SV=3
AGEYSVTYDGFNTF	AGEYSVTYDGFNTF		14	50.92	1569.66	14	0.5	785.839	21.24	66	Major urinary protein 13 OS=Mus musculus GN=Mup13 PE=3 SV=1
AGPP(+15.99)GPAGPAGPP(+15.99)GPIGN	AGPPGPAGPAGPPGPIGN	Hydroxylation	18	50.85	1511.74	18	6.6	756.881	8.06	62	Collagen alpha-1(I) chain OS=Mus musculus GN=Col1a1 PE=1 SV=4
VGVATGSFQGLQHLD	VGVATGSFQGLQHLD		15	50.24	1527.77	15	5.7	764.896	12.87	67	Leucine-rich HEV glycoprotein OS=Mus musculus GN=Lrg1 PE=2 SV=1
DDVVASEALNSVWSGF	DDVVASEALNSVWSGF		16	49.79	1694.78	16	8.5	848.404	34.67	67	Lacrein OS=Mus musculus GN=Gm1553 PE=2 SV=1
GPP(+15.99)GPP(+15.99)GPPSGGYD	GPPGPPGPPSGGYD	Hydroxylation	14	49.22	1282.55	14	3.3	642.283	7.68	38	Collagen alpha-1(I) chain OS=Mus musculus GN=Col1a1 PE=1 SV=4
ADKTEKAGEYSVTYDGFNTF	ADKTEKAGEYSVTYDGFNTF		20	48.34	2242.01	20	18.8	748.357	13.88	63	Major urinary protein 13 OS=Mus musculus GN=Mup13 PE=3 SV=1
VGVATGSFQGLQHLDM(+15.99)	VGVATGSFQGLQHLDM	Oxidation (M)	16	47.92	1674.8	16	2.6	838.411	12.67	67	Leucine-rich HEV glycoprotein OS=Mus musculus GN=Lrg1 PE=2 SV=1
GPP(+15.99)GPPGPPSGGYD	GPPGPPGPPSGGYD	Hydroxylation	14	47.86	1266.55	14	5.7	634.287	7.94	47	Collagen alpha-1(I) chain OS=Mus musculus GN=Col1a1 PE=1 SV=4
FVEAVEQDTLQEF	FVEAVEQDTLQEF		13	47.42	1553.72	13	-2.1	777.868	19.63	47	SH3 domain-binding glutamic acid-rich-like protein 3 OS=Mus musculus GN=Sh3bgrl3 PE=1 SV=1
YSITGQGADKPPVG	YSITGQGADKPPVG		14	47.24	1388.69	14	7.8	695.36	8.24	65	Cadherin 1 isoform CRA_a OS=Mus musculus GN=Cdh1 PE=2 SV=1
ALDYDPVESKIYFAQ	ALDYDPVESKIYFAQ		15	47.21	1757.85	15	7.8	879.94	16.68	67	Egf protein OS=Mus musculus GN=Egf PE=2 SV=1
DDSVQVLLGAHSL	DDSVQVLLGAHSL		13	46.88	1352.69	13	9.8	677.361	19.63	66	Cfd protein OS=Mus musculus GN=Cfd PE=2 SV=1
FLEQIHVLENS	FLEQIHVLENS		11	46.7	1327.68	11	10.6	664.853	14.37	67	Major urinary protein 13 OS=Mus musculus GN=Mup13 PE=3 SV=1
AVEQDTLQEFLK	AVEQDTLQEFLK		12	46.66	1419.72	12	13	710.879	17.24	66	SH3 domain-binding glutamic acid-rich-like protein 3 OS=Mus musculus GN=Sh3bgrl3 PE=1 SV=1
GLDFEAKQQYI	GLDFEAKQQYI		11	46.61	1310.65	11	18.9	656.345	12.49	66	Cadherin 1 isoform CRA_a OS=Mus musculus GN=Cdh1 PE=2 SV=1
Q(-17.03)ADGPDMQSLFTQY	QADGPDMQSLFTQY	Pyro-glu from Q	14	46.22	1582.66	14	6.8	792.343	29.48	66	Apolipoprotein A-II OS=Mus musculus GN=Apoa2 PE=1 SV=2
NIGFP(+15.99)GPKGPSGDP(+15.99)G	NIGFPGPKGPSGDPG	Hydroxylation	15	45.67	1427.67	15	8.6	714.847	8.39	66	Collagen alpha-2(I) chain OS=Mus musculus GN=Col1a2 PE=2 SV=2
VATGSFQGLQHLD	VATGSFQGLQHLD		13	45.66	1371.68	13	5.7	686.85	10.79	67	Leucine-rich HEV glycoprotein OS=Mus musculus GN=Lrg1 PE=2 SV=1
TPFN(+.98)DTNVVH	TPFNDTNVVH	Deamidation (NQ)	10	45.52	1143.52	10	0.9	572.768	8.66	31	Alpha-2-HS-glycoprotein OS=Mus musculus GN=Ahsg PE=1 SV=1
GFP(+15.99)GAAGRTGPP(+15.99)	GFPGAAGRTGPP	Hydroxylation	12	45.4	1115.54	12	15.5	558.784	5.46	66	Collagen alpha-2(I) chain OS=Mus musculus GN=Col1a2 PE=2 SV=2
WIENITN(+.98)GNMTS	WIENITNGNMTS	Deamidation (NQ)	12	45.34	1379.6	12	7.7	690.814	12.71	66	Cfd protein OS=Mus musculus GN=Cfd PE=2 SV=1
GPP(+15.99)GPAGPAGPP(+15.99)GPIGNVG	GPPGPAGPAGPPGPIGNVG	Hydroxylation	19	45.18	1596.79	19	1.4	799.403	9.18	66	Collagen alpha-1(I) chain OS=Mus musculus GN=Col1a1 PE=1 SV=4
TGPIGPP(+15.99)GPAGAPGDK(+31.99)GEA	TGPIGPPGPAGAPGDKGEA	Hydroxylation; Dihydroxy	19	45.09	1692.8	19	5.3	565.275	5.95	38	Collagen alpha-1(I) chain OS=Mus musculus GN=Col1a1 PE=1 SV=4
SISNSAEDPFIAIHADSKL	SISNSAEDPFIAIHADSKL		19	44.94	2014	19	12.6	672.349	15.67	66	Pancreatic alpha-amylase OS=Mus musculus GN=Amy2 PE=1 SV=2
SPASHEIATNLGDFA	SPASHEIATNLGDFA		15	44.86	1528.72	15	4.9	765.369	12.93	62	Alpha-1-antitrypsin 1-3 OS=Mus musculus GN=Serpina1c PE=1 SV=2
GGADLYQAQLKG	GGADLYQAQLKG		12	44.64	1219.62	12	13.9	610.826	8.49	65	Semenoclotin OS=Mus musculus PE=4 SV=1
GPPGP(+31.99)PGPP(+15.99)GPPSGGYDFS	GPPGPPGPPGPPSGGYDFS	Dihydroxy; Hydroxylation	19	44.63	1783.77	19	8.3	595.602	9.91	62	Collagen alpha-1(I) chain OS=Mus musculus GN=Col1a1 PE=1 SV=4
DDTSEQVVLRVP	DDTSEQVVLRVP		12	44.61	1356.69	12	-8.6	679.346	12.89	47	Inter-alpha-trypsin inhibitor heavy chain H5 OS=Mus musculus GN=Itih5 PE=2 SV=1
VNADEVGGEALGRLL	VNADEVGGEALGRLL		15	44.38	1511.79	15	3.5	756.907	20.35	66	Beta-globin OS=Mus musculus GN=Hbbt1 PE=3 SV=1
DYDPVESKIY	DYDPVESKIY		10	44.35	1227.57	10	1.9	614.791	10.08	35	Egf protein OS=Mus musculus GN=Egf PE=2 SV=1
M(+15.99)WIENITNGNM(+15.99)TS	MWIENITNGNMTS	Oxidation (M)	13	44.35	1541.65	13	4.9	771.836	11.81	67	Cfd protein OS=Mus musculus GN=Cfd PE=2 SV=1
DLVETPPVVGN	DLVETPPVVGN		11	44.3	1138.59	11	3.9	570.303	10.85	40	Vomeromodulin OS=Mus musculus PE=2 SV=1
EDHLWVSDWAIPS	EDHLWVSDWAIPS		13	44.15	1553.72	13	3.5	777.868	26.03	66	Egf protein OS=Mus musculus GN=Egf PE=2 SV=1
NSVFDQLGSY	NSVFDQLGSY		10	44.07	1128.51	10	19.1	565.273	18.2	67	Kidney androgen-regulated protein OS=Mus musculus GN=Kap PE=2 SV=1
VGGESANIGQALD	VGGESANIGQALD		13	43.99	1229.59	13	0.6	615.802	9.43	35	Collagen alpha3(VI) (Fragment) OS=Mus musculus GN=Col6a3 PE=2 SV=1
AVGGVQPPLDAM(+15.99)VEQGLLEKPV	AVGGVQPPLDAMVEQGLLEKPV	Oxidation (M)	22	43.68	2262.19	22	1.7	755.073	18.96	66	Putative uncharacterized protein OS=Mus musculus GN=Napsa PE=2 SV=1
DSFGDLSSASAIMGN	DSFGDLSSASAIMGN		15	43.53	1470.63	15	6.2	736.327	18.31	66	Beta-globin OS=Mus musculus GN=Hbbt1 PE=3 SV=1
ASHHPADFTPAVHA	ASHHPADFTPAVHA		14	43.5	1456.68	14	24.5	486.581	7.15	63	Alpha globin 1 OS=Mus musculus GN=Hba-a1 PE=2 SV=1
DLVETPPVVGNLPVA	DLVETPPVVGNLPVA		15	43.44	1518.83	15	-2.7	760.42	22.03	66	Vomeromodulin OS=Mus musculus PE=2 SV=1
DDSVQVLLGAHSLS	DDSVQVLLGAHSLS		14	43.36	1439.73	14	17.6	720.883	16.52	67	Cfd protein OS=Mus musculus GN=Cfd PE=2 SV=1
WTDVGM(+15.99)SPRIESASLQGSDRVL	WTDVGMSPRIESASLQGSDRVL	Oxidation (M)	22	43.16	2419.18	22	0	807.401	11.41	67	Egf protein OS=Mus musculus GN=Egf PE=2 SV=1
AP(+15.99)GPVGPAGPRGPA	APGPVGPAGPRGPA	Hydroxylation	14	43.1	1215.64	14	14.4	608.834	5.54	66	Collagen alpha-2(I) chain OS=Mus musculus GN=Col1a2 PE=2 SV=2
YGREPDLSSDIKERFA	YGREPDLSSDIKERFA		16	43.08	1881.92	16	11.9	628.322	9.86	66	Major urinary protein 13 OS=Mus musculus GN=Mup13 PE=3 SV=1
ALDYDPVESKIY	ALDYDPVESKIY		12	42.97	1411.69	12	5.9	706.855	12.32	60	Egf protein OS=Mus musculus GN=Egf PE=2 SV=1
NEKDGETFQLMGLY	NEKDGETFQLMGLY		14	42.94	1643.75	14	0.2	822.883	21.94	66	Major urinary protein 13 OS=Mus musculus GN=Mup13 PE=3 SV=1
DLPGALSALSDL	DLPGALSALSDL		12	42.79	1170.61	12	11	586.32	34.88	67	Alpha globin 1 OS=Mus musculus GN=Hba-a1 PE=2 SV=1
VSINKELQN(+.98)SIIDL	VSINKELQNSIIDL	Deamidation (NQ)	14	42.49	1585.86	14	7.3	793.941	19.23	66	Kidney androgen-regulated protein OS=Mus musculus GN=Kap PE=2 SV=1
LVSINKELQN(+.98)SIID	LVSINKELQNSIID	Deamidation (NQ)	14	42.38	1585.86	14	3.7	793.938	13.44	66	Kidney androgen-regulated protein OS=Mus musculus GN=Kap PE=2 SV=1
NDGLNHLDSLKGTF	NDGLNHLDSLKGTF		14	42.21	1529.75	14	10	765.889	11.4	67	Beta-globin OS=Mus musculus GN=Hbbt1 PE=3 SV=1
VSINKELQNSI	VSINKELQNSI		11	42.2	1243.68	11	13	622.854	10.44	66	Kidney androgen-regulated protein OS=Mus musculus GN=Kap PE=2 SV=1
EESSSMERNFNVEQISGYW	EESSSMERNFNVEQISGYW		19	42.2	2290.98	19	3	764.67	22.96	66	MCG15829 isoform CRA_a OS=Mus musculus GN=Mup3 PE=2 SV=1
ALDYDPVESK	ALDYDPVESK		10	41.87	1135.54	10	3.6	568.779	8.7	24	Egf protein OS=Mus musculus GN=Egf PE=2 SV=1
LPVKVTDSGSSEEKLY	LPVKVTDSGSSEEKLY		16	41.75	1750.9	16	11.8	584.647	8.79	65	Putative uncharacterized protein OS=Mus musculus GN=Spp1 PE=2 SV=1
AGPP(+15.99)GPAGPAGPP(+15.99)GPIGNVG	AGPPGPAGPAGPPGPIGNVG	Hydroxylation	20	41.74	1667.83	20	3.1	834.923	9.31	66	Collagen alpha-1(I) chain OS=Mus musculus GN=Col1a1 PE=1 SV=4
EESSSMERNFNVEQI	EESSSMERNFNVEQI		15	41.53	1797.78	15	1.7	899.901	12.35	38	MCG15829 isoform CRA_a OS=Mus musculus GN=Mup3 PE=2 SV=1
WTDSGKSVVGGSDLSGK	WTDSGKSVVGGSDLSGK		17	41.5	1678.82	17	12.7	560.62	7.75	67	Egf protein OS=Mus musculus GN=Egf PE=2 SV=1
EEASSTGRNFNVQ(+.98)KINGEWHTI	EEASSTGRNFNVQKINGEWHTI	Deamidation (NQ)	22	41.35	2517.19	22	6.1	630.308	10.83	66	Major urinary protein 13 OS=Mus musculus GN=Mup13 PE=3 SV=1
EESSSM(+15.99)ERNFNVEQISGYW	EESSSMERNFNVEQISGYW	Oxidation (M)	19	41.3	2306.97	19	8.5	770.005	20.65	66	MCG15829 isoform CRA_a OS=Mus musculus GN=Mup3 PE=2 SV=1
LLDVNDNAPIPEPR	LLDVNDNAPIPEPR		14	41.22	1561.81	14	5.9	781.917	10.71	62	Cadherin 1 isoform CRA_a OS=Mus musculus GN=Cdh1 PE=2 SV=1
VSINKELQNSIIDL	VSINKELQNSIIDL		14	41.14	1584.87	14	5.2	793.448	22.41	67	Kidney androgen-regulated protein OS=Mus musculus GN=Kap PE=2 SV=1
KNGETGPQGPP(+15.99)GPTGPAGDKGDSGPP(+15.99)GP	KNGETGPQGPPGPTGPAGDKGDSGPPGP	Hydroxylation	28	41.1	2557.17	28	4.4	853.4	4.82	21	Putative uncharacterized protein OS=Mus musculus GN=Col3a1 PE=2 SV=1
DDVVASEALNSVWSG	DDVVASEALNSVWSG		15	41.04	1547.71	15	2.7	774.865	21.52	60	Lacrein OS=Mus musculus GN=Gm1553 PE=2 SV=1
ILGGQEAAAHARPY	ILGGQEAAAHARPY		14	41	1452.75	14	-3.2	727.379	7.81	68	Cfd protein OS=Mus musculus GN=Cfd PE=2 SV=1
AAVLNPDYRQEIQKTQ	AAVLNPDYRQEIQKTQ		16	40.98	1872.97	16	11	625.337	8.21	67	Alpha-1-acid glycoprotein 2 OS=Mus musculus GN=Orm2 PE=1 SV=1
FQSPTYTQPHQGPSVM(+15.99)	FQSPTYTQPHQGPSVM	Oxidation (M)	16	40.95	1819.82	16	15.1	607.623	8.07	67	Uromodulin OS=Mus musculus GN=Umod PE=1 SV=1
ILGGQEAAAHARP	ILGGQEAAAHARP		13	40.94	1289.68	13	8.6	645.855	5.49	67	Cfd protein OS=Mus musculus GN=Cfd PE=2 SV=1
GPPGP(+31.99)PGPP(+15.99)GPPSGGYD	GPPGPPGPPGPPSGGYD	Dihydroxy; Hydroxylation	17	40.74	1549.67	17	0.9	775.842	7.64	47	Collagen alpha-1(I) chain OS=Mus musculus GN=Col1a1 PE=1 SV=4
VSINKELQN(+.98)SII	VSINKELQNSII	Deamidation (NQ)	12	40.66	1357.75	12	7	679.885	12.52	66	Kidney androgen-regulated protein OS=Mus musculus GN=Kap PE=2 SV=1
SVIDKASETLTAQ	SVIDKASETLTAQ		13	40.54	1361.7	13	13.7	681.869	9	65	Putative uncharacterized protein OS=Mus musculus GN=Apoa1 PE=2 SV=1
LIDGSQNTGNANFDVIRDF	LIDGSQNTGNANFDVIRDF		19	40.41	2095	19	0.4	699.34	21.41	67	Collagen alpha3(VI) (Fragment) OS=Mus musculus GN=Col6a3 PE=2 SV=1
AHSLSAPEPYKR	AHSLSAPEPYKR		12	40.39	1354.7	12	27.4	452.586	4.6	67	Cfd protein OS=Mus musculus GN=Cfd PE=2 SV=1
GVP(+15.99)GDLGAP(+15.99)GPSGA	GVPGDLGAPGPSGA	Hydroxylation	14	40.3	1182.55	14	4.6	592.286	7.6	37	Collagen alpha-1(I) chain OS=Mus musculus GN=Col1a1 PE=1 SV=4
FDITADDEPLGRVS	FDITADDEPLGRVS		14	40.29	1533.73	14	8.2	767.879	13.03	57	Uncharacterized protein OS=Mus musculus GN=Gm12728 PE=3 SV=1
AP(+15.99)GPVGPAGPRGPAGP	APGPVGPAGPRGPAGP	Hydroxylation	16	40.09	1369.71	16	12.4	685.871	6.73	67	Collagen alpha-2(I) chain OS=Mus musculus GN=Col1a2 PE=2 SV=2
EDHLWVSDWAIP	EDHLWVSDWAIP		12	40.09	1466.68	12	4.6	734.352	29.52	66	Egf protein OS=Mus musculus GN=Egf PE=2 SV=1
IASSNLLEPSGITID	IASSNLLEPSGITID		15	40.04	1528.8	15	7.6	765.412	18.94	67	Egf protein OS=Mus musculus GN=Egf PE=2 SV=1
VSINKELQNSIID	VSINKELQNSIID		13	39.92	1471.79	13	9.6	736.908	12.36	66	Kidney androgen-regulated protein OS=Mus musculus GN=Kap PE=2 SV=1
ELGGGPGAGDLQ	ELGGGPGAGDLQ		12	39.89	1069.5	12	-10.3	535.754	8.48	23	Insulin-2 (Fragment) OS=Mus musculus GN=Ins2 PE=2 SV=1
GPP(+15.99)GPTGPTGPP(+15.99)GFPGAVG	GPPGPTGPTGPPGFPGAVG	Hydroxylation	19	39.8	1647.79	19	4.7	824.906	10.93	67	Collagen alpha-1(I) chain OS=Mus musculus GN=Col1a1 PE=1 SV=4
LENWDTLGSTVSQ	LENWDTLGSTVSQ		13	39.75	1448.68	13	7.9	725.352	14.96	63	Putative uncharacterized protein OS=Mus musculus GN=Apoa1 PE=2 SV=1
GPP(+15.99)GPTGPTGPP(+15.99)GFP	GPPGPTGPTGPPGFP	Hydroxylation	15	39.7	1363.64	15	10	682.835	11.67	66	Collagen alpha-1(I) chain OS=Mus musculus GN=Col1a1 PE=1 SV=4
AGPP(+15.99)GPAGPAGPP(+15.99)GPIG	AGPPGPAGPAGPPGPIG	Hydroxylation	17	39.56	1397.69	17	7.9	699.86	8.46	62	Collagen alpha-1(I) chain OS=Mus musculus GN=Col1a1 PE=1 SV=4
TGPIGPP(+15.99)GPAGAP(+15.99)GDKGEA	TGPIGPPGPAGAPGDKGEA	Hydroxylation	19	39.48	1676.8	19	3	559.942	5.86	39	Collagen alpha-1(I) chain OS=Mus musculus GN=Col1a1 PE=1 SV=4
AVGGVQPPLDAM(+15.99)VEQGLLEKPVF	AVGGVQPPLDAMVEQGLLEKPVF	Oxidation (M)	23	39.4	2409.26	23	6.8	804.1	26.55	67	Putative uncharacterized protein OS=Mus musculus GN=Napsa PE=2 SV=1
STVNLSPENKFQNT	STVNLSPENKFQNT		14	39.34	1577.77	14	2.3	789.893	8.59	66	Putative uncharacterized protein OS=Mus musculus GN=AI182371 PE=2 SV=1
SQGKSISRIDPDGTNHQQL	SQGKSISRIDPDGTNHQQL		19	39.31	2080.03	19	6.8	694.355	6.64	60	Egf protein OS=Mus musculus GN=Egf PE=2 SV=1
LVSINKELQNSIID	LVSINKELQNSIID		14	39.29	1584.87	14	5.4	793.448	15.07	67	Kidney androgen-regulated protein OS=Mus musculus GN=Kap PE=2 SV=1
TEDAAKDPDPELLK	TEDAAKDPDPELLK		14	39.18	1540.76	14	-4.7	514.592	8.05	23	Egf protein OS=Mus musculus GN=Egf PE=2 SV=1
LASHHPADFTPAVHA	LASHHPADFTPAVHA		15	39.15	1569.77	15	15.4	524.272	7.32	67	Alpha globin 1 OS=Mus musculus GN=Hba-a1 PE=2 SV=1
AHLINEKDGETFQ	AHLINEKDGETFQ		13	39.13	1500.72	13	-1.9	501.247	7.71	38	Major urinary protein 13 OS=Mus musculus GN=Mup13 PE=3 SV=1
SSEPEVFVRPQDSIG	SSEPEVFVRPQDSIG		15	39.13	1645.79	15	-3.7	823.902	10.7	57	Seminal vesicle secretory protein 4 OS=Mus musculus GN=Svs4 PE=1 SV=2
AGPP(+15.99)GPAGPAGPP(+15.99)GPI	AGPPGPAGPAGPPGPI	Hydroxylation	16	39.02	1340.67	16	7.4	671.348	8.99	61	Collagen alpha-1(I) chain OS=Mus musculus GN=Col1a1 PE=1 SV=4
GPVGNP(+15.99)GPAGPAGPRG	GPVGNPGPAGPAGPRG	Hydroxylation	16	39	1372.68	16	10	687.356	4.74	62	Collagen alpha-2(I) chain OS=Mus musculus GN=Col1a2 PE=2 SV=2
SDHYPVEVTLRKI	SDHYPVEVTLRKI		13	38.98	1555.84	13	22.5	519.631	9.63	67	Deoxyribonuclease-1 OS=Mus musculus GN=Dnase1 PE=2 SV=2
NEKDGETFQLM(+15.99)	NEKDGETFQLM	Oxidation (M)	11	38.93	1326.58	11	7.7	664.301	9	24	Major urinary protein 13 OS=Mus musculus GN=Mup13 PE=3 SV=1
SSLKHPSNIAVDPIERL	SSLKHPSNIAVDPIERL		17	38.8	1875.02	17	16.3	626.025	9.85	67	Egf protein OS=Mus musculus GN=Egf PE=2 SV=1
GIPAR(+15.99)FSGSGSGTDF	GIPARFSGSGSGTDF	Hydroxylation	15	38.72	1470.67	15	6.7	736.349	9.88	67	Ig kappa chain V-III region PC 7210 OS=Mus musculus PE=1 SV=1
GNIGFP(+15.99)GPKGPSGDP(+15.99)G	GNIGFPGPKGPSGDPG	Hydroxylation	16	38.7	1484.69	16	4.5	743.355	8.17	66	Collagen alpha-2(I) chain OS=Mus musculus GN=Col1a2 PE=2 SV=2
LEQIHVLENSLV	LEQIHVLENSLV		12	38.55	1392.76	12	10.5	697.395	17.22	66	Major urinary protein 13 OS=Mus musculus GN=Mup13 PE=3 SV=1
DDPSVPLQPVTPLQ	DDPSVPLQPVTPLQ		14	38.47	1504.78	14	5.6	753.4	14.31	60	Complement C4-B OS=Mus musculus GN=C4b PE=1 SV=3
SPRIESASLQGSDRVL	SPRIESASLQGSDRVL		16	38.44	1713.9	16	18.9	572.318	8.84	67	Egf protein OS=Mus musculus GN=Egf PE=2 SV=1
FDGTDYKVL	FDGTDYKVL		9	38.4	1056.51	9	19.3	529.274	10.77	65	Egf protein OS=Mus musculus GN=Egf PE=2 SV=1
FNNGADLSGITEENAPLK	FNNGADLSGITEENAPLK		18	38.39	1888.92	18	14.3	630.655	11.06	63	Alpha-1-antitrypsin 1-3 OS=Mus musculus GN=Serpina1c PE=1 SV=2
DGLNHLDSLKGTF	DGLNHLDSLKGTF		13	38.23	1415.7	13	6.3	708.864	11.98	67	Beta-globin OS=Mus musculus GN=Hbbt1 PE=3 SV=1
FYNSEGYGVGV	FYNSEGYGVGV		11	37.98	1190.52	11	11.4	596.276	12.2	67	Meprin A subunit alpha OS=Mus musculus GN=Mep1a PE=1 SV=4
DDPSVPLQPVTP	DDPSVPLQPVTP		12	37.97	1263.63	12	0.2	632.825	12.03	47	Complement C4-B OS=Mus musculus GN=C4b PE=1 SV=3
YWVDVERQV	YWVDVERQV		9	37.95	1192.59	9	12.6	597.309	11.96	65	Egf protein OS=Mus musculus GN=Egf PE=2 SV=1
SINKELQNSIIDL	SINKELQNSIIDL		13	37.91	1485.8	13	7	743.914	18.68	67	Kidney androgen-regulated protein OS=Mus musculus GN=Kap PE=2 SV=1
LNSVFDQLGSY	LNSVFDQLGSY		11	37.9	1241.59	11	16.7	621.814	23.69	68	Kidney androgen-regulated protein OS=Mus musculus GN=Kap PE=2 SV=1
TDAEKAAVSGLWGKVNA	TDAEKAAVSGLWGKVNA		17	37.9	1715.88	17	22.9	572.982	12.72	68	Beta-globin OS=Mus musculus GN=Hbbt1 PE=3 SV=1
GREPDLSSDIKERFA	GREPDLSSDIKERFA		15	37.86	1718.86	15	18.2	573.971	9.48	66	Major urinary protein 13 OS=Mus musculus GN=Mup13 PE=3 SV=1
GEQTEKAGIYY	GEQTEKAGIYY		11	37.76	1257.59	11	3.5	629.803	8.44	31	MCG15829 isoform CRA_a OS=Mus musculus GN=Mup3 PE=2 SV=1
GPP(+31.99)GPPGPP(+15.99)GPPSGGYDFS	GPPGPPGPPGPPSGGYDFS	Dihydroxy; Hydroxylation	19	37.66	1783.77	19	15.8	595.606	9.83	62	Collagen alpha-1(I) chain OS=Mus musculus GN=Col1a1 PE=1 SV=4
GLP(+15.99)GPSGTTGEVG	GLPGPSGTTGEVG	Hydroxylation	13	37.63	1143.54	13	3.9	572.78	7.8	39	Collagen alpha-2(I) chain OS=Mus musculus GN=Col1a2 PE=2 SV=2
SITGQGADKPPVGVF	SITGQGADKPPVGVF		15	37.63	1471.77	15	1.3	736.892	11.45	67	Cadherin 1 isoform CRA_a OS=Mus musculus GN=Cdh1 PE=2 SV=1
GLP(+15.99)GEFGLP(+15.99)GPA	GLPGEFGLPGPA	Hydroxylation	12	37.6	1142.56	12	18.8	572.298	14.3	66	Collagen alpha-2(I) chain OS=Mus musculus GN=Col1a2 PE=2 SV=2
GPPGPAGPAGPPGPIG	GPPGPAGPAGPPGPIG		16	37.58	1294.67	16	1.5	648.342	9.33	66	Collagen alpha-1(I) chain OS=Mus musculus GN=Col1a1 PE=1 SV=4
MW(+15.99)IENITNGNM(+15.99)TS	MWIENITNGNMTS	Oxidation (HW); Oxidation (M)	13	37.51	1541.65	13	-2.2	771.83	11.66	67	Cfd protein OS=Mus musculus GN=Cfd PE=2 SV=1
S(+42.01)DPDVDFPNSF	SDPDVDFPNSF	Acetylation (N-term)	11	37.43	1280.52	11	-3.1	641.265	22.75	38	Inositol oxygenase (Fragment) OS=Mus musculus GN=Miox PE=4 SV=1
YSGDNDAILEWPVENRQAI	YSGDNDAILEWPVENRQAI		19	37.39	2189.04	19	-10.9	730.679	21.98	62	Meprin A subunit alpha OS=Mus musculus GN=Mep1a PE=1 SV=4
SVFDQLGSY	SVFDQLGSY		9	37.27	1014.47	9	20.3	508.25	18.12	67	Kidney androgen-regulated protein OS=Mus musculus GN=Kap PE=2 SV=1
ADNLELNAKGAILHAFE	ADNLELNAKGAILHAFE		17	37.17	1824.94	17	6.5	609.323	19.31	67	Meprin A subunit alpha OS=Mus musculus GN=Mep1a PE=1 SV=4
TTGEVGKP(+15.99)GERGLP(+15.99)GEF	TTGEVGKPGERGLPGEF	Hydroxylation	17	37.17	1761.85	17	7.5	588.296	7.87	50	Collagen alpha-2(I) chain OS=Mus musculus GN=Col1a2 PE=2 SV=2
LVSINKELQNSIIDL	LVSINKELQNSIIDL		15	37.13	1697.96	15	-16.8	849.971	27.71	68	Kidney androgen-regulated protein OS=Mus musculus GN=Kap PE=2 SV=1
VSINKELQNS	VSINKELQNS		10	37.13	1130.59	10	18.7	566.314	7.46	65	Kidney androgen-regulated protein OS=Mus musculus GN=Kap PE=2 SV=1
ASDKREKIEDNGNFRL	ASDKREKIEDNGNFRL		16	37.12	1890.95	16	21.4	473.756	7.78	62	Major urinary protein 13 OS=Mus musculus GN=Mup13 PE=3 SV=1
SPASHEIATNLGDFAIS	SPASHEIATNLGDFAIS		17	37.1	1728.83	17	5.8	865.428	16.67	67	Alpha-1-antitrypsin 1-3 OS=Mus musculus GN=Serpina1c PE=1 SV=2
LVSINKELQNSI	LVSINKELQNSI		12	36.95	1356.76	12	6	679.392	14.39	68	Kidney androgen-regulated protein OS=Mus musculus GN=Kap PE=2 SV=1
IIFEEHTQSPL	IIFEEHTQSPL		11	36.91	1312.67	11	11.3	657.348	11.4	66	Alpha-1-antitrypsin 1-3 OS=Mus musculus GN=Serpina1c PE=1 SV=2
IIFEEHTQSPI	IIFEEHTQSPI		11	36.91	1312.67	11	11.3	657.348	11.4	66
NKQNSEFSTDVETV	NKQNSEFSTDVETV		14	36.9	1596.73	14	16.4	799.384	9.32	24	Kidney androgen-regulated protein OS=Mus musculus GN=Kap PE=2 SV=1
GPP(+15.99)GPP(+15.99)GPPSGGYDFS	GPPGPPGPPSGGYDFS	Hydroxylation	16	36.9	1516.65	16	4.8	759.334	9.67	60	Collagen alpha-1(I) chain OS=Mus musculus GN=Col1a1 PE=1 SV=4
NSVFD(+21.98)QLGSY	NSVFDQLGSY	Sodium adduct	10	36.9	1150.49	10	16.3	576.262	18.32	67	Kidney androgen-regulated protein OS=Mus musculus GN=Kap PE=2 SV=1
FDITADDEPLGRV	FDITADDEPLGRV		13	36.81	1446.7	13	5.5	724.361	15.01	52	Uncharacterized protein OS=Mus musculus GN=Gm12728 PE=3 SV=1
LKVTDDDAPNTPAWKA	LKVTDDDAPNTPAWKA		16	36.76	1740.87	16	16	581.306	8.72	65	Cadherin 1 isoform CRA_a OS=Mus musculus GN=Cdh1 PE=2 SV=1
GREPDLSLDIKEKFA	GREPDLSLDIKEKFA		15	36.72	1716.9	15	5.6	573.312	10.97	67	MCG15829 isoform CRA_a OS=Mus musculus GN=Mup3 PE=2 SV=1
ILGGQEAAAHARPYMA	ILGGQEAAAHARPYMA		16	36.64	1654.83	16	-21.8	828.402	9.01	68	Cfd protein OS=Mus musculus GN=Cfd PE=2 SV=1
GITEENAPLKLS	GITEENAPLKLS		12	36.55	1270.68	12	11.3	636.353	9.68	62	Alpha-1-antitrypsin 1-3 OS=Mus musculus GN=Serpina1c PE=1 SV=2
GPPSGGYDFS	GPPSGGYDFS		10	36.47	982.403	10	3.6	492.211	9.15	50	Collagen alpha-1(I) chain OS=Mus musculus GN=Col1a1 PE=1 SV=4
LM(+15.99)AHLINEKDGETFQL	LMAHLINEKDGETFQL	Oxidation (M)	16	36.46	1873.92	16	-0.6	625.648	12.74	66	Major urinary protein 13 OS=Mus musculus GN=Mup13 PE=3 SV=1
ADEVGGEALGRLL	ADEVGGEALGRLL		13	36.4	1298.68	13	5	650.352	17.8	60	Beta-globin OS=Mus musculus GN=Hbbt1 PE=3 SV=1
WIENITNGNM(+15.99)TS	WIENITNGNMTS	Oxidation (M)	12	36.38	1394.61	12	3.6	698.317	10.79	68	Cfd protein OS=Mus musculus GN=Cfd PE=2 SV=1
LSSLTETIEGADAEDGHSPGEQQ	LSSLTETIEGADAEDGHSPGEQQ		23	36.27	2370.05	23	14.3	791.034	11.49	24	Complement factor B OS=Mus musculus GN=Cfb PE=3 SV=1
WIENITNGNMTS	WIENITNGNMTS		12	36.25	1378.62	12	4.4	690.32	13.4	68	Cfd protein OS=Mus musculus GN=Cfd PE=2 SV=1
DVQLHSPAFQ	DVQLHSPAFQ		10	36.24	1140.56	10	12.8	571.293	9.54	62	Clusterin OS=Mus musculus GN=Clu PE=1 SV=1
GPP(+15.99)GPAGPAGPPGPIGN	GPPGPAGPAGPPGPIGN	Hydroxylation	17	36.24	1424.7	17	6.3	713.364	8.48	64	Collagen alpha-1(I) chain OS=Mus musculus GN=Col1a1 PE=1 SV=4
VEKFLEEAKNHYQAEV	VEKFLEEAKNHYQAEV		16	36.19	1932.96	16	9	645.332	9.18	67	Alpha-1-antitrypsin 1-3 OS=Mus musculus GN=Serpina1c PE=1 SV=2
IGGHGAEYGAEALERM(+15.99)F	IGGHGAEYGAEALERMF	Oxidation (M)	17	36.12	1822.83	17	12.1	608.625	12.58	65	Alpha globin 1 OS=Mus musculus GN=Hba-a1 PE=2 SV=1
EEASSTGRNFNVQ	EEASSTGRNFNVQ		13	36.11	1437.65	13	2.5	719.833	6.76	38	Major urinary protein 13 OS=Mus musculus GN=Mup13 PE=3 SV=1
IQKTPQIQVY	IQKTPQIQVY		10	36.08	1216.68	10	10.1	609.354	9.51	68	Beta-2-microglobulin OS=Mus musculus GN=B2m PE=2 SV=1
LGAHSLSAPEPYK	LGAHSLSAPEPYK		13	36.04	1368.7	13	26.8	457.254	7.58	67	Cfd protein OS=Mus musculus GN=Cfd PE=2 SV=1
WTDVGMSPRIESA	WTDVGMSPRIESA		13	36.03	1447.68	13	10.2	724.853	10.48	67	Egf protein OS=Mus musculus GN=Egf PE=2 SV=1
SILKTDYDNYIM(+15.99)	SILKTDYDNYIM	Oxidation (M)	12	35.79	1490.7	12	4.9	746.359	11.46	67	MCG15829 isoform CRA_a OS=Mus musculus GN=Mup3 PE=2 SV=1
FVEAVEQDTLQEFLKLA	FVEAVEQDTLQEFLKLA		17	35.74	1979.03	17	-37	990.483	40.89	68	SH3 domain-binding glutamic acid-rich-like protein 3 OS=Mus musculus GN=Sh3bgrl3 PE=1 SV=1
LINEKDGETFQ	LINEKDGETFQ		11	35.71	1292.62	11	6.7	647.324	7.78	27	Major urinary protein 13 OS=Mus musculus GN=Mup13 PE=3 SV=1
N(+.98)SVFDQLGSY	NSVFDQLGSY	Deamidation (NQ)	10	35.64	1129.49	10	16.4	565.763	21.84	63	Kidney androgen-regulated protein OS=Mus musculus GN=Kap PE=2 SV=1
FDSFGDLSSASAI	FDSFGDLSSASAI		13	35.62	1315.59	13	10.1	658.811	20.21	66	Beta-globin OS=Mus musculus GN=Hbbt1 PE=3 SV=1
LQGLDALGHLD	LQGLDALGHLD		11	35.61	1150.6	11	10.4	576.312	14.51	66	Leucine-rich HEV glycoprotein OS=Mus musculus GN=Lrg1 PE=2 SV=1
VSINKELQN(+.98)SIID	VSINKELQNSIID	Deamidation (NQ)	13	35.58	1472.77	13	9.1	737.4	10.8	67	Kidney androgen-regulated protein OS=Mus musculus GN=Kap PE=2 SV=1
EGEPEVTDQLEWQS	EGEPEVTDQLEWQS		14	35.58	1645.71	14	19	823.878	13.87	23	Apolipoprotein E (Fragment) OS=Mus musculus GN=Apoe PE=4 SV=2
SVTYDGFNTF	SVTYDGFNTF		10	35.55	1149.5	10	16.5	575.766	17.9	66	Major urinary protein 13 OS=Mus musculus GN=Mup13 PE=3 SV=1
LVSINKELQNS	LVSINKELQNS		11	35.54	1243.68	11	14.6	622.855	8.79	67	Kidney androgen-regulated protein OS=Mus musculus GN=Kap PE=2 SV=1
VGVVQYSEEPIT	VGVVQYSEEPIT		12	35.46	1319.66	12	-2.5	660.836	10.99	47	Collagen alpha3(VI) (Fragment) OS=Mus musculus GN=Col6a3 PE=2 SV=1
GPP(+15.99)GPAGPAGPP(+15.99)GPIGN	GPPGPAGPAGPPGPIGN	Hydroxylation	17	35.31	1440.7	17	7.4	721.362	7.86	61	Collagen alpha-1(I) chain OS=Mus musculus GN=Col1a1 PE=1 SV=4
VGGESANIGQALDF	VGGESANIGQALDF		14	35.3	1376.66	14	6.9	689.341	19.73	60	Collagen alpha3(VI) (Fragment) OS=Mus musculus GN=Col6a3 PE=2 SV=1
DLLNSVFDQL	DLLNSVFDQL		10	35.27	1162.59	10	15.2	582.31	38.97	67	Kidney androgen-regulated protein OS=Mus musculus GN=Kap PE=2 SV=1
AP(+15.99)GHPGPP(+15.99)GPVGPSG	APGHPGPPGPVGPSG	Hydroxylation	15	35.27	1311.62	15	1.7	656.819	4.84	57	Putative uncharacterized protein OS=Mus musculus GN=Col3a1 PE=2 SV=1
IAVDPIERLM(+15.99)	IAVDPIERLM	Oxidation (M)	10	35.26	1171.63	10	15	586.83	11.63	66	Egf protein OS=Mus musculus GN=Egf PE=2 SV=1
LNSVFD(+21.98)QLGSY	LNSVFDQLGSY	Sodium adduct	11	35.23	1263.57	11	10.4	632.801	22.83	68	Kidney androgen-regulated protein OS=Mus musculus GN=Kap PE=2 SV=1
GPP(+15.99)GPAGPAGPP(+15.99)GPIG	GPPGPAGPAGPPGPIG	Hydroxylation	16	35.1	1326.66	16	8.3	664.341	8.38	62	Collagen alpha-1(I) chain OS=Mus musculus GN=Col1a1 PE=1 SV=4
VGPAGPIGSAGPP(+15.99)G	VGPAGPIGSAGPPG	Hydroxylation	14	35.07	1148.58	14	13.8	575.307	8.23	65	Collagen alpha-2(I) chain OS=Mus musculus GN=Col1a2 PE=2 SV=2
GP(+15.99)PGPAGPAGPP(+15.99)GPIGN	GPPGPAGPAGPPGPIGN	Hydroxylation	17	35.07	1440.7	17	8.5	721.363	7.94	61	Collagen alpha-1(I) chain OS=Mus musculus GN=Col1a1 PE=1 SV=4
WTDVGM(+15.99)SPRIESA	WTDVGMSPRIESA	Oxidation (M)	13	35.05	1463.67	13	8.7	732.849	8.91	63	Egf protein OS=Mus musculus GN=Egf PE=2 SV=1
HLINEKDGETFQ	HLINEKDGETFQ		12	35.05	1429.68	12	5.7	477.571	7.33	36	Major urinary protein 13 OS=Mus musculus GN=Mup13 PE=3 SV=1
DVAGWGVVTH	DVAGWGVVTH		10	34.98	1039.51	10	19.5	520.772	10.62	65	Cfd protein OS=Mus musculus GN=Cfd PE=2 SV=1
YGREPDLSSDIKER	YGREPDLSSDIKER		14	34.93	1663.82	14	1.1	416.962	7.34	51	Major urinary protein 13 OS=Mus musculus GN=Mup13 PE=3 SV=1
A(+42.01)SSDIQVKEL	ASSDIQVKEL	Acetylation (N-term)	10	34.81	1130.58	10	-0.7	566.298	11.5	39	Stathmin (Fragment) OS=Mus musculus GN=Stmn1 PE=1 SV=1
TPFN(+.98)DTNVVHTVN	TPFNDTNVVHTVN	Deamidation (NQ)	13	34.78	1457.68	13	2.6	729.848	9.44	55	Alpha-2-HS-glycoprotein OS=Mus musculus GN=Ahsg PE=1 SV=1
VQVGVVQYSEEPIT	VQVGVVQYSEEPIT		14	34.77	1546.79	14	0.5	774.402	13.08	59	Collagen alpha3(VI) (Fragment) OS=Mus musculus GN=Col6a3 PE=2 SV=1
LLEPSGITIDYLTDT	LLEPSGITIDYLTDT		15	34.76	1649.84	15	9.1	825.935	27.16	67	Egf protein OS=Mus musculus GN=Egf PE=2 SV=1
LVSINKELQNSII	LVSINKELQNSII		13	34.73	1469.85	13	-3.8	735.927	19.32	68	Kidney androgen-regulated protein OS=Mus musculus GN=Kap PE=2 SV=1
GPP(+15.99)GPVGPAGGPGFP(+15.99)G	GPPGPVGPAGGPGFPG	Hydroxylation	16	34.73	1348.64	16	9.9	675.335	9.22	66	Collagen alpha-1(II) chain OS=Mus musculus GN=Col2a1 PE=1 SV=2
EESSSM(+15.99)ERNFNVEQISGYWF	EESSSMERNFNVEQISGYWF	Oxidation (M)	20	34.7	2454.04	20	6.2	819.027	28.43	67	MCG15829 isoform CRA_a OS=Mus musculus GN=Mup3 PE=2 SV=1
IIFEEHTQSPLF	IIFEEHTQSPLF		12	34.69	1459.73	12	9	730.881	18.02	67	Alpha-1-antitrypsin 1-3 OS=Mus musculus GN=Serpina1c PE=1 SV=2
IIFEEHTQSPIF	IIFEEHTQSPIF		12	34.69	1459.73	12	9	730.881	18.02	67
NEKDGETFQLM(+15.99)GL	NEKDGETFQLMGL	Oxidation (M)	13	34.68	1496.68	13	0.5	749.348	14.13	48	Major urinary protein 13 OS=Mus musculus GN=Mup13 PE=3 SV=1
DTANWLEINPETGAI	DTANWLEINPETGAI		15	34.62	1642.78	15	-0.8	822.399	28.04	60	Cadherin 1 isoform CRA_a OS=Mus musculus GN=Cdh1 PE=2 SV=1
YSITGQGADKPPVGVF	YSITGQGADKPPVGVF		16	34.54	1634.83	16	-9.6	818.415	15.14	68	Cadherin 1 isoform CRA_a OS=Mus musculus GN=Cdh1 PE=2 SV=1
PRIESASLQGSDRVL	PRIESASLQGSDRVL		15	34.49	1626.87	15	19	543.307	8.77	67	Egf protein OS=Mus musculus GN=Egf PE=2 SV=1
IQNDVGHPFS	IQNDVGHPFS		10	34.46	1112.53	10	15.9	557.279	8.19	62	Egf protein OS=Mus musculus GN=Egf PE=2 SV=1
NFNVEQISGY	NFNVEQISGY		10	34.45	1169.54	10	14.4	585.783	15.51	66	MCG15829 isoform CRA_a OS=Mus musculus GN=Mup3 PE=2 SV=1
DDPSVPLQPVT	DDPSVPLQPVT		11	34.44	1166.58	11	5.5	584.302	10.39	35	Complement C4-B OS=Mus musculus GN=C4b PE=1 SV=3
SP(+15.99)GNVGPSGKEGPVGLP(+15.99)G	SPGNVGPSGKEGPVGLPG	Hydroxylation	18	34.44	1636.81	18	-0.3	819.41	7.95	60	Collagen alpha-2(I) chain OS=Mus musculus GN=Col1a2 PE=2 SV=2
LNSVFDQLGS	LNSVFDQLGS		10	34.44	1078.53	10	21.7	540.284	16.17	68	Kidney androgen-regulated protein OS=Mus musculus GN=Kap PE=2 SV=1
AVGGVQPPLDAM(+15.99)VEQGLLEKPVFS	AVGGVQPPLDAMVEQGLLEKPVFS	Oxidation (M)	24	34.29	2496.29	24	-7	833.099	24.17	67	Putative uncharacterized protein OS=Mus musculus GN=Napsa PE=2 SV=1
GLP(+15.99)GPP(+15.99)GTTGPTG	GLPGPPGTTGPTG	Hydroxylation	13	34.22	1139.55	13	2	570.781	7.04	59	Collagen alpha-1(V) chain OS=Mus musculus GN=Col5a1 PE=2 SV=2
ILADNLELNAK	ILADNLELNAK		11	34.2	1212.67	11	9.2	607.349	10.05	67	Meprin A subunit alpha OS=Mus musculus GN=Mep1a PE=1 SV=4
GVPGDLGAP(+15.99)GPSGA	GVPGDLGAPGPSGA	Hydroxylation	14	34.16	1166.56	14	4.9	584.288	8.44	50	Collagen alpha-1(I) chain OS=Mus musculus GN=Col1a1 PE=1 SV=4
SDTYTEVGNHF	SDTYTEVGNHF		11	34.08	1268.53	11	6.5	635.277	9.16	39	Cathepsin E OS=Mus musculus GN=Ctse PE=3 SV=1
IENITNGNMTS	IENITNGNMTS		11	34.04	1192.54	11	5.8	597.28	8.2	52	Cfd protein OS=Mus musculus GN=Cfd PE=2 SV=1
ATGSFQGLQHLD	ATGSFQGLQHLD		12	34	1272.61	12	3	637.314	10.12	64	Leucine-rich HEV glycoprotein OS=Mus musculus GN=Lrg1 PE=2 SV=1
DEVGGEALGRL	DEVGGEALGRL		11	33.94	1114.56	11	0.6	558.288	10.82	27	Beta-globin OS=Mus musculus GN=Hbbt1 PE=3 SV=1
WIENITNGNM(+15.99)	WIENITNGNM	Oxidation (M)	10	33.87	1206.53	10	21	604.287	11.18	68	Cfd protein OS=Mus musculus GN=Cfd PE=2 SV=1
LNDNQLVGVATGSFQG	LNDNQLVGVATGSFQG		16	33.85	1618.8	16	1.3	810.406	16.35	67	Leucine-rich HEV glycoprotein OS=Mus musculus GN=Lrg1 PE=2 SV=1
LEDSLLAPQPF	LEDSLLAPQPF		11	33.82	1228.63	11	9.5	615.33	23.21	65	Leucine-rich HEV glycoprotein OS=Mus musculus GN=Lrg1 PE=2 SV=1
IENITNGNM	IENITNGNM		9	33.82	1004.46	9	2.8	503.238	8.79	41	Cfd protein OS=Mus musculus GN=Cfd PE=2 SV=1
GPP(+15.99)GPTGPTGPP(+15.99)GFPGA	GPPGPTGPTGPPGFPGA	Hydroxylation	17	33.78	1491.7	17	9	746.864	10.54	67	Collagen alpha-1(I) chain OS=Mus musculus GN=Col1a1 PE=1 SV=4
M(+15.99)AHLINEKDGETFQ	MAHLINEKDGETFQ	Oxidation (M)	14	33.75	1647.76	14	3.6	550.261	7.77	39	Major urinary protein 13 OS=Mus musculus GN=Mup13 PE=3 SV=1
AEAISDHYPVEV	AEAISDHYPVEV		12	33.7	1328.62	12	1.4	665.321	10.66	38	Deoxyribonuclease-1 OS=Mus musculus GN=Dnase1 PE=2 SV=2
LIQNDVGHPFS	LIQNDVGHPFS		11	33.67	1225.61	11	18.1	613.823	9.17	67	Egf protein OS=Mus musculus GN=Egf PE=2 SV=1
NVQ(+.98)KINGEWHTII	NVQKINGEWHTII	Deamidation (NQ)	13	33.66	1551.8	13	3.8	776.913	11.74	67	Major urinary protein 13 OS=Mus musculus GN=Mup13 PE=3 SV=1
VVVTDPTTNDGILKT	VVVTDPTTNDGILKT		15	33.62	1571.84	15	-3.7	786.925	9.78	66	Cadherin 1 isoform CRA_a OS=Mus musculus GN=Cdh1 PE=2 SV=1
VEISRAQNVPLPV	VEISRAQNVPLPV		13	33.59	1420.8	13	-4	711.406	12.52	68	Alpha-2-HS-glycoprotein OS=Mus musculus GN=Ahsg PE=1 SV=1
AIGEQTEKAGIY	AIGEQTEKAGIY		12	33.55	1278.65	12	3.7	640.332	8.17	51	MCG15829 isoform CRA_a OS=Mus musculus GN=Mup3 PE=2 SV=1
VGGVQPPLDAMVEQ	VGGVQPPLDAMVEQ		14	33.52	1438.71	14	7.1	720.369	14.88	60	Putative uncharacterized protein OS=Mus musculus GN=Napsa PE=2 SV=1
IQNDVGHPFSL	IQNDVGHPFSL		11	33.52	1225.61	11	15.6	613.821	12.7	67	Egf protein OS=Mus musculus GN=Egf PE=2 SV=1
GPVGPAGPRGPA	GPVGPAGPRGPA		12	33.48	1031.55	12	20.2	516.793	5.18	65	Collagen alpha-2(I) chain OS=Mus musculus GN=Col1a2 PE=2 SV=2
EESSSM(+15.99)ERNFNVEQI	EESSSMERNFNVEQI	Oxidation (M)	15	33.44	1813.78	15	18.8	907.914	10.38	24	MCG15829 isoform CRA_a OS=Mus musculus GN=Mup3 PE=2 SV=1
MNYDGFNTF	MNYDGFNTF		9	33.41	1107.43	9	3.6	554.726	18.65	66	MCG15829 isoform CRA_a OS=Mus musculus GN=Mup3 PE=2 SV=1
VGGVQPPLDAM	VGGVQPPLDAM		11	33.3	1082.54	11	8.9	542.284	13.27	62	Putative uncharacterized protein OS=Mus musculus GN=Napsa PE=2 SV=1
FQSPTYTQPHQ	FQSPTYTQPHQ		11	33.26	1332.61	11	11.5	667.32	7.39	66	Uromodulin OS=Mus musculus GN=Umod PE=1 SV=1
P(+15.99)PGPAGPAGPP(+15.99)GPIGN	PPGPAGPAGPPGPIGN	Hydroxylation	16	33.15	1383.68	16	9.2	692.853	7.96	64	Collagen alpha-1(I) chain OS=Mus musculus GN=Col1a1 PE=1 SV=4
NSVFDQLGS	NSVFDQLGS		9	33.14	965.445	9	18.2	483.739	12.64	62	Kidney androgen-regulated protein OS=Mus musculus GN=Kap PE=2 SV=1
RVEVPEDFGVGQEI	RVEVPEDFGVGQEI		14	33.09	1572.78	14	-0.4	787.396	15.5	58	Cadherin 1 isoform CRA_a OS=Mus musculus GN=Cdh1 PE=2 SV=1
VGM(+15.99)SPRIESASLQGSDRVL	VGMSPRIESASLQGSDRVL	Oxidation (M)	19	33.05	2017.03	19	11	673.357	9.19	67	Egf protein OS=Mus musculus GN=Egf PE=2 SV=1
SP(+15.99)GPAGPRGPVGP	SPGPAGPRGPVGP	Hydroxylation	13	33.05	1160.59	13	17.5	581.314	6.12	63	Putative uncharacterized protein OS=Mus musculus GN=Col3a1 PE=2 SV=1
GVPGDLGAP(+15.99)GPSG	GVPGDLGAPGPSG	Hydroxylation	13	33.05	1095.52	13	-0.7	548.767	8.07	47	Collagen alpha-1(I) chain OS=Mus musculus GN=Col1a1 PE=1 SV=4
PSVPLQPVTPLQ	PSVPLQPVTPLQ		12	33.04	1274.72	12	-0.9	638.368	13.56	60	Complement C4-B OS=Mus musculus GN=C4b PE=1 SV=3
LEPSGITIDYLTDT	LEPSGITIDYLTDT		14	33.03	1536.76	14	3.1	769.388	22.57	65	Egf protein OS=Mus musculus GN=Egf PE=2 SV=1
SSLKHPSNIAVDPIER	SSLKHPSNIAVDPIER		16	33.02	1761.94	16	23	441.502	7.71	67	Egf protein OS=Mus musculus GN=Egf PE=2 SV=1
KAGEYSVTYDGFNTF	KAGEYSVTYDGFNTF		15	33.01	1697.76	15	-2.5	849.884	16.54	67	Major urinary protein 13 OS=Mus musculus GN=Mup13 PE=3 SV=1
SAPEPYKRWYDVQ	SAPEPYKRWYDVQ		13	32.97	1637.78	13	4.2	819.903	9.61	67	Cfd protein OS=Mus musculus GN=Cfd PE=2 SV=1
SVVPHPGSRPDSLEDDL	SVVPHPGSRPDSLEDDL		17	32.93	1818.87	17	0.9	607.299	9.83	47	Cfd protein OS=Mus musculus GN=Cfd PE=2 SV=1
ILGGQEAAAHARPYM(+15.99)	ILGGQEAAAHARPYM	Oxidation (M)	15	32.92	1599.78	15	-10.7	800.89	7.68	68	Cfd protein OS=Mus musculus GN=Cfd PE=2 SV=1
VTFGEALWEPSL	VTFGEALWEPSL		12	32.91	1347.67	12	0.7	674.843	32.27	67	Putative uncharacterized protein OS=Mus musculus GN=Napsa PE=2 SV=1
TEDAAKDPDPELL	TEDAAKDPDPELL		13	32.86	1412.67	13	11.6	707.349	10.36	21	Egf protein OS=Mus musculus GN=Egf PE=2 SV=1
AP(+15.99)GAP(+15.99)GPVGPAGKNGDRGETGP	APGAPGPVGPAGKNGDRGETGP	Hydroxylation	22	32.78	1989.95	22	11.8	664.332	4.47	21	Collagen alpha-1(I) chain OS=Mus musculus GN=Col1a1 PE=1 SV=4
GPPGP(+31.99)PGPP(+15.99)GPPGPPSGGYD	GPPGPPGPPGPPGPPSGGYD	Dihydroxy; Hydroxylation	20	32.77	1800.8	20	15.6	601.282	8.34	58	Collagen alpha-1(I) chain OS=Mus musculus GN=Col1a1 PE=1 SV=4
NVEQISGYW	NVEQISGYW		9	32.76	1094.5	9	19.7	548.27	17.96	66	MCG15829 isoform CRA_a OS=Mus musculus GN=Mup3 PE=2 SV=1
Q(-17.03)FDSYDVK(+15.99)SG	QFDSYDVKSG	Pyro-glu from Q; Hydroxylation	10	32.72	1143.47	10	0.8	572.744	10.03	47	Putative uncharacterized protein OS=Mus musculus GN=Col3a1 PE=2 SV=1
YMNYDGFNTF	YMNYDGFNTF		10	32.67	1270.5	10	14.8	636.265	20.75	67	MCG15829 isoform CRA_a OS=Mus musculus GN=Mup3 PE=2 SV=1
LEQIHVLENSL	LEQIHVLENSL		11	32.67	1293.69	11	8	647.859	14.95	63	Major urinary protein 13 OS=Mus musculus GN=Mup13 PE=3 SV=1
GLP(+15.99)GEFGLP(+15.99)GP	GLPGEFGLPGP	Hydroxylation	11	32.63	1071.52	11	20.9	536.78	15.5	66	Collagen alpha-2(I) chain OS=Mus musculus GN=Col1a2 PE=2 SV=2
LIQNDVGHPF	LIQNDVGHPF		10	32.6	1138.58	10	16.6	570.305	9.79	67	Egf protein OS=Mus musculus GN=Egf PE=2 SV=1
AIGEQTEKAGIYY	AIGEQTEKAGIYY		13	32.59	1441.71	13	2.7	721.864	9.41	59	MCG15829 isoform CRA_a OS=Mus musculus GN=Mup3 PE=2 SV=1
GVPSRFSGSGSGTF	GVPSRFSGSGSGTF		14	32.58	1341.63	14	4.1	671.826	9.4	68	Protein Igkv4-80 OS=Mus musculus GN=Igkv4-80 PE=4 SV=1
LVSINKELQN(+.98)S	LVSINKELQNS	Deamidation (NQ)	11	32.56	1244.66	11	14.6	623.347	9.21	63	Kidney androgen-regulated protein OS=Mus musculus GN=Kap PE=2 SV=1
SINKELQNSIID	SINKELQNSIID		12	32.56	1372.72	12	11	687.375	10.11	66	Kidney androgen-regulated protein OS=Mus musculus GN=Kap PE=2 SV=1
IGFP(+15.99)GPKGPSGDP(+15.99)G	IGFPGPKGPSGDPG	Hydroxylation	14	32.53	1313.63	14	12.6	657.828	8.08	67	Collagen alpha-2(I) chain OS=Mus musculus GN=Col1a2 PE=2 SV=2
VFDQLGSY	VFDQLGSY		8	32.51	927.434	8	13.1	464.73	13.44	67	Kidney androgen-regulated protein OS=Mus musculus GN=Kap PE=2 SV=1
WIENITNGNM	WIENITNGNM		10	32.49	1190.54	10	17.3	596.287	15.35	68	Cfd protein OS=Mus musculus GN=Cfd PE=2 SV=1
DSFGDLSSASAIM	DSFGDLSSASAIM		13	32.44	1299.57	13	13	650.798	20.25	62	Beta-globin OS=Mus musculus GN=Hbbt1 PE=3 SV=1
GLP(+15.99)GPSGTTGEVGKP(+15.99)GER	GLPGPSGTTGEVGKPGER	Hydroxylation	18	32.42	1726.85	18	10.9	576.63	4.71	57	Collagen alpha-2(I) chain OS=Mus musculus GN=Col1a2 PE=2 SV=2
LYWVDVERQVL	LYWVDVERQVL		11	32.4	1418.76	11	-2.9	710.383	27.07	68	Egf protein OS=Mus musculus GN=Egf PE=2 SV=1
NVQ(+.98)KINGEWHTIIL	NVQKINGEWHTIIL	Deamidation (NQ)	14	32.33	1664.89	14	-30.2	833.426	18.85	68	Major urinary protein 13 OS=Mus musculus GN=Mup13 PE=3 SV=1
LPSEFDLSAFLR	LPSEFDLSAFLR		12	32.31	1393.72	12	3	697.871	31.97	33	Beta-geo OS=Mus musculus GN=Grlf1 PE=3 SV=1
LEQIHVLENSLVL	LEQIHVLENSLVL		13	32.2	1505.85	13	8.7	753.937	24.08	67	Major urinary protein 13 OS=Mus musculus GN=Mup13 PE=3 SV=1
FVEAVEQDTLQE	FVEAVEQDTLQE		12	32.17	1406.66	12	11.6	704.344	10.54	23	SH3 domain-binding glutamic acid-rich-like protein 3 OS=Mus musculus GN=Sh3bgrl3 PE=1 SV=1
DIVLTQSPASLAV	DIVLTQSPASLAV		13	32.17	1312.72	13	9.8	657.376	19.01	67	Igk protein OS=Mus musculus GN=Igk PE=1 SV=1
GTTGEVGKP(+15.99)GERGLP(+15.99)GEF	GTTGEVGKPGERGLPGEF	Hydroxylation	18	32.14	1818.87	18	5.6	607.302	8.04	51	Collagen alpha-2(I) chain OS=Mus musculus GN=Col1a2 PE=2 SV=2
NDNQLVGVATGSFQG	NDNQLVGVATGSFQG		15	32.13	1505.71	15	11.3	753.871	13.18	66	Leucine-rich HEV glycoprotein OS=Mus musculus GN=Lrg1 PE=2 SV=1
APEPYKRWYDVQ	APEPYKRWYDVQ		12	32.12	1550.75	12	-14.3	776.372	9.93	68	Cfd protein OS=Mus musculus GN=Cfd PE=2 SV=1
ILGGQEAAAHARPYMAS	ILGGQEAAAHARPYMAS		17	32.1	1741.86	17	-17.6	871.92	8.41	68	Cfd protein OS=Mus musculus GN=Cfd PE=2 SV=1
FTIPKTDYDN	FTIPKTDYDN		10	31.99	1212.57	10	14.6	607.299	9.41	66	Major urinary protein 13 OS=Mus musculus GN=Mup13 PE=3 SV=1
AGPP(+15.99)GPAGPAGPPGPIG	AGPPGPAGPAGPPGPIG	Hydroxylation	17	31.95	1381.7	17	7.2	691.862	9.01	65	Collagen alpha-1(I) chain OS=Mus musculus GN=Col1a1 PE=1 SV=4
IESASLQGSDRVL	IESASLQGSDRVL		13	31.93	1373.71	13	6.7	687.869	9.39	60	Egf protein OS=Mus musculus GN=Egf PE=2 SV=1
GP(+15.99)PGPTGPTGPP(+15.99)GFP	GPPGPTGPTGPPGFP	Hydroxylation	15	31.85	1363.64	15	11.4	682.835	11.59	67	Collagen alpha-1(I) chain OS=Mus musculus GN=Col1a1 PE=1 SV=4
YM(+15.99)NYDGFNTF	YMNYDGFNTF	Oxidation (M)	10	31.84	1286.49	10	14.3	644.262	16.85	66	MCG15829 isoform CRA_a OS=Mus musculus GN=Mup3 PE=2 SV=1
NSEFSTDVETV	NSEFSTDVETV		11	31.68	1226.53	11	3.4	614.274	10.94	23	Kidney androgen-regulated protein OS=Mus musculus GN=Kap PE=2 SV=1
VSIFPPSSEQLT	VSIFPPSSEQLT		12	31.6	1303.67	12	8.4	652.846	16.58	67	Igk protein OS=Mus musculus GN=Igk PE=1 SV=1
DIVLTQSPASL	DIVLTQSPASL		11	31.45	1142.62	11	18.8	572.327	15.37	63	Igk protein OS=Mus musculus GN=Igk PE=1 SV=1
GRAYPDVAALSDGY	GRAYPDVAALSDGY		14	31.4	1453.68	14	4.8	727.853	12.25	65	Tripeptidyl peptidase I isoform CRA_a OS=Mus musculus GN=Tpp1 PE=2 SV=1
TFTIPKTDYDNF	TFTIPKTDYDNF		12	31.4	1460.68	12	9.2	731.355	15.93	67	Major urinary protein 13 OS=Mus musculus GN=Mup13 PE=3 SV=1
ALDYDPVESKI	ALDYDPVESKI		11	31.39	1248.62	11	3.4	625.321	11.08	49	Egf protein OS=Mus musculus GN=Egf PE=2 SV=1
DEVGGEALGRLL	DEVGGEALGRLL		12	31.29	1227.65	12	0.2	614.83	18.02	60	Beta-globin OS=Mus musculus GN=Hbbt1 PE=3 SV=1
SP(+15.99)GNVGPSGKEGPV	SPGNVGPSGKEGPV	Hydroxylation	14	31.28	1296.63	14	12.2	649.331	5.22	21	Collagen alpha-2(I) chain OS=Mus musculus GN=Col1a2 PE=2 SV=2
ASFPTTKTY	ASFPTTKTY		9	31.27	1014.5	9	20.6	508.269	8.04	67	Alpha globin 1 OS=Mus musculus GN=Hba-a1 PE=2 SV=1
VIDLGGEAIKGSEY	VIDLGGEAIKGSEY		14	31.19	1449.74	14	4.5	725.878	11.4	64	Pancreatic alpha-amylase OS=Mus musculus GN=Amy2 PE=1 SV=2
HSLSAPEPYKR	HSLSAPEPYKR		11	31.18	1283.66	11	28.7	428.907	4.49	67	Cfd protein OS=Mus musculus GN=Cfd PE=2 SV=1
YVVSEPLGR	YVVSEPLGR		9	31.18	1018.54	9	21.6	510.291	8.48	66	Deoxyribonuclease-1 OS=Mus musculus GN=Dnase1 PE=2 SV=2
RP(+15.99)GEVGPP(+31.99)GPPGPAGEKGSPG	RPGEVGPPGPPGPAGEKGSPG	Hydroxylation; Dihydroxy	21	31.13	1943.93	21	0.3	648.985	4.34	47	Collagen alpha-1(I) chain OS=Mus musculus GN=Col1a1 PE=1 SV=4
Q(-17.03)YDPHTSDGRTAIVH	QYDPHTSDGRTAIVH	Pyro-glu from Q	15	31.11	1678.77	15	10.8	560.603	7.32	57	Pancreatic alpha-amylase OS=Mus musculus GN=Amy2 PE=1 SV=2
ENWDTLGSTVSQL	ENWDTLGSTVSQL		13	31.06	1448.68	13	5	725.35	22.43	64	Putative uncharacterized protein OS=Mus musculus GN=Apoa1 PE=2 SV=1
LRVAPEEHPVL	LRVAPEEHPVL		11	31.06	1258.7	11	24.9	420.586	8.8	63	Actin cytoplasmic 1 (Fragment) OS=Mus musculus GN=Actb PE=3 SV=1
LTSGLDRESYPTYT	LTSGLDRESYPTYT		14	31.06	1601.76	14	-0.4	801.886	9.05	66	Cadherin 1 isoform CRA_a OS=Mus musculus GN=Cdh1 PE=2 SV=1
SINKELQNSII	SINKELQNSII		11	31.06	1257.69	11	12.8	629.862	11.21	67	Kidney androgen-regulated protein OS=Mus musculus GN=Kap PE=2 SV=1
DSFGDLSSASAIM(+15.99)GNA	DSFGDLSSASAIMGNA	Oxidation (M)	16	31.02	1557.66	16	-0.3	779.838	12.68	59	Beta-globin OS=Mus musculus GN=Hbbt1 PE=3 SV=1
ILGGQEAAAHARPYM(+15.99)A	ILGGQEAAAHARPYMA	Oxidation (M)	16	30.99	1670.82	16	-17.5	836.403	7.82	68	Cfd protein OS=Mus musculus GN=Cfd PE=2 SV=1
RVEVPEDFGVGQEIT	RVEVPEDFGVGQEIT		15	30.97	1673.83	15	-3.4	837.918	13.59	58	Cadherin 1 isoform CRA_a OS=Mus musculus GN=Cdh1 PE=2 SV=1
DDSVQVLLGAHS	DDSVQVLLGAHS		12	30.91	1239.61	12	10.3	620.818	12.78	59	Cfd protein OS=Mus musculus GN=Cfd PE=2 SV=1
GLDFEAKQQY	GLDFEAKQQY		10	30.91	1197.57	10	7.7	599.795	9.5	57	Cadherin 1 isoform CRA_a OS=Mus musculus GN=Cdh1 PE=2 SV=1
IDQTRVLNLGPI	IDQTRVLNLGPI		12	30.88	1337.77	12	4.5	669.894	19.09	68	Uromodulin OS=Mus musculus GN=Umod PE=1 SV=1
GPTEFPSSLPADTV	GPTEFPSSLPADTV		14	30.83	1416.68	14	5.8	709.35	14.92	59	Leucine-rich HEV glycoprotein OS=Mus musculus GN=Lrg1 PE=2 SV=1
DSFGDLSSASAI	DSFGDLSSASAI		12	30.79	1168.52	12	2.4	585.271	15.44	52	Beta-globin OS=Mus musculus GN=Hbbt1 PE=3 SV=1
SP(+15.99)GNVGPSGKEGPVG	SPGNVGPSGKEGPVG	Hydroxylation	15	30.79	1353.65	15	10.9	677.841	4.86	21	Collagen alpha-2(I) chain OS=Mus musculus GN=Col1a2 PE=2 SV=2
TTVSVKSYPDENVRYS	TTVSVKSYPDENVRYS		16	30.74	1843.9	16	10.4	615.645	7.92	63	Putative uncharacterized protein OS=Mus musculus GN=AI182371 PE=2 SV=1
SNWWDNNSNQV	SNWWDNNSNQV		11	30.74	1362.56	11	7.7	682.292	14.38	62	Pancreatic alpha-amylase OS=Mus musculus GN=Amy2 PE=1 SV=2
FANSQDIRHM(+15.99)HFDGTDYK	FANSQDIRHMHFDGTDYK	Oxidation (M)	18	30.71	2196.96	18	15.6	550.257	7.32	66	Egf protein OS=Mus musculus GN=Egf PE=2 SV=1
GLPGPPGAP(+15.99)GPQG	GLPGPPGAPGPQG	Hydroxylation	13	30.68	1116.56	13	21.3	559.297	8.3	65	Collagen alpha-1(I) chain OS=Mus musculus GN=Col1a1 PE=1 SV=4
GEALWEPSLIF	GEALWEPSLIF		11	30.68	1260.64	11	21.7	631.341	39.13	67	Putative uncharacterized protein OS=Mus musculus GN=Napsa PE=2 SV=1
SNLLEPSGITID	SNLLEPSGITID		12	30.67	1257.65	12	9.8	629.836	17.68	61	Egf protein OS=Mus musculus GN=Egf PE=2 SV=1
VVVTDPTTNDGILK	VVVTDPTTNDGILK		14	30.67	1470.79	14	7.3	736.409	9.42	66	Cadherin 1 isoform CRA_a OS=Mus musculus GN=Cdh1 PE=2 SV=1
SWTDQDSKDSTY	SWTDQDSKDSTY		12	30.65	1431.58	12	16.7	716.809	7.97	23	Igk protein OS=Mus musculus GN=Igk PE=1 SV=1
AP(+15.99)GAPGAP(+15.99)GPVGPAG	APGAPGAPGPVGPAG	Hydroxylation	15	30.58	1203.59	15	0.1	602.802	6.21	47	Collagen alpha-1(I) chain OS=Mus musculus GN=Col1a1 PE=1 SV=4
GPP(+15.99)GPAGPAGPPGPIG	GPPGPAGPAGPPGPIG	Hydroxylation	16	30.57	1310.66	16	9.9	656.345	8.82	65	Collagen alpha-1(I) chain OS=Mus musculus GN=Col1a1 PE=1 SV=4
SVVPHPGSRPDSLEDD	SVVPHPGSRPDSLEDD		16	30.56	1705.79	16	3.9	569.606	7.59	38	Cfd protein OS=Mus musculus GN=Cfd PE=2 SV=1
GPP(+15.99)GPTGPTGPPGFP(+15.99)G	GPPGPTGPTGPPGFPG	Hydroxylation	16	30.54	1420.66	16	14.8	711.349	9.54	67	Collagen alpha-1(I) chain OS=Mus musculus GN=Col1a1 PE=1 SV=4
HP(+15.99)GPP(+15.99)GPVGPSG	HPGPPGPVGPSG	Hydroxylation	12	30.53	1086.51	12	-0.5	544.262	4.57	46	Putative uncharacterized protein OS=Mus musculus GN=Col3a1 PE=2 SV=1
ILGGQEAAAHARPYM	ILGGQEAAAHARPYM		15	30.51	1583.79	15	-28.8	792.878	8.94	68	Cfd protein OS=Mus musculus GN=Cfd PE=2 SV=1
LDYDPVESKIY	LDYDPVESKIY		11	30.5	1340.65	11	4.3	671.335	11.97	58	Egf protein OS=Mus musculus GN=Egf PE=2 SV=1
GPPGP(+31.99)PGPP(+15.99)GPPGPPSGGYDFS	GPPGPPGPPGPPGPPSGGYDFS	Dihydroxy; Hydroxylation	22	30.48	2034.9	22	10.1	679.313	10.39	66	Collagen alpha-1(I) chain OS=Mus musculus GN=Col1a1 PE=1 SV=4
Q(-17.03)NVLGNAAGKY	QNVLGNAAGKY	Pyro-glu from Q	11	30.45	1116.56	11	26.1	559.3	11.11	68	Prostatic spermine-binding protein OS=Mus musculus GN=Sbp PE=4 SV=1
NTFTIPKTDYDNF	NTFTIPKTDYDNF		13	30.44	1574.73	13	5.6	788.374	15.48	67	Major urinary protein 13 OS=Mus musculus GN=Mup13 PE=3 SV=1
INKELQNSIIDL	INKELQNSIIDL		12	30.42	1398.77	12	6.9	700.398	16.25	67	Kidney androgen-regulated protein OS=Mus musculus GN=Kap PE=2 SV=1
YGREPDLSSDIKERF	YGREPDLSSDIKERF		15	30.4	1810.88	15	27.7	453.741	9.84	64	Major urinary protein 13 OS=Mus musculus GN=Mup13 PE=3 SV=1
GPP(+15.99)GPAGPAGPPGP	GPPGPAGPAGPPGP	Hydroxylation	14	30.36	1140.56	14	4.8	571.288	7.5	51	Collagen alpha-1(I) chain OS=Mus musculus GN=Col1a1 PE=1 SV=4
VDFKPYEGESSY	VDFKPYEGESSY		12	30.36	1419.62	12	5.5	710.821	9.81	51	Meprin A subunit alpha OS=Mus musculus GN=Mep1a PE=1 SV=4
P(+15.99)PGPAGPAGPP(+15.99)GPIG	PPGPAGPAGPPGPIG	Hydroxylation	15	30.34	1269.64	15	10	635.831	8.5	65	Collagen alpha-1(I) chain OS=Mus musculus GN=Col1a1 PE=1 SV=4
WIENITNGN(+.98)M(+15.99)TS	WIENITNGNMTS	Deamidation (NQ); Oxidation (M)	12	30.31	1395.6	12	8.9	698.812	11.26	63	Cfd protein OS=Mus musculus GN=Cfd PE=2 SV=1
GIP(+15.99)ARFSGSGSGTDFT	GIPARFSGSGSGTDFT	Hydroxylation	16	30.3	1571.72	16	-11	786.859	9.66	68	Ig kappa chain V-III region PC 7210 OS=Mus musculus PE=1 SV=1
LIDGSQNTGNANFDVI	LIDGSQNTGNANFDVI		16	30.28	1676.8	16	1.7	839.409	16.79	66	Collagen alpha3(VI) (Fragment) OS=Mus musculus GN=Col6a3 PE=2 SV=1
Q(-17.03)QHGAQDSADIIF	QQHGAQDSADIIF	Pyro-glu from Q	13	30.27	1411.64	13	4.7	706.829	16.68	39	Protein Col6a3 (Fragment) OS=Mus musculus GN=Col6a3 PE=4 SV=1
SLGALHTLDL	SLGALHTLDL		10	30.23	1038.57	10	16.9	520.302	16.56	67	Leucine-rich HEV glycoprotein OS=Mus musculus GN=Lrg1 PE=2 SV=1
FDVSHGSAQVK	FDVSHGSAQVK		11	30.23	1173.58	11	24.9	392.21	5.09	63	Alpha globin 1 OS=Mus musculus GN=Hba-a1 PE=2 SV=1
LVSINKELQN	LVSINKELQN		10	30.16	1156.65	10	22.7	579.343	8.85	68	Kidney androgen-regulated protein OS=Mus musculus GN=Kap PE=2 SV=1
AHTEFTPTETDTY	AHTEFTPTETDTY		13	30.14	1511.64	13	10.4	756.836	8.93	24	Beta-2-microglobulin OS=Mus musculus GN=B2m PE=2 SV=1
SINKELQN(+.98)SII	SINKELQNSII	Deamidation (NQ)	11	30.12	1258.68	11	4.9	630.349	10.8	60	Kidney androgen-regulated protein OS=Mus musculus GN=Kap PE=2 SV=1
SAEDPFIAIHADSKL	SAEDPFIAIHADSKL		15	30.11	1612.81	15	15.7	538.619	13.74	60	Pancreatic alpha-amylase OS=Mus musculus GN=Amy2 PE=1 SV=2
GLP(+15.99)GPP(+15.99)GAVGPAG	GLPGPPGAVGPAG	Hydroxylation	13	30.09	1077.55	13	21	539.791	8.09	62	Collagen alpha-1(I) chain OS=Mus musculus GN=Col1a1 PE=1 SV=4
LNSVFDQLG	LNSVFDQLG		9	30.07	991.497	9	22.4	496.767	16.76	67	Kidney androgen-regulated protein OS=Mus musculus GN=Kap PE=2 SV=1
LTSGLDRESYPTYTL	LTSGLDRESYPTYTL		15	30.02	1714.84	15	3	858.431	13.13	67	Cadherin 1 isoform CRA_a OS=Mus musculus GN=Cdh1 PE=2 SV=1
IGFP(+15.99)GPK(+15.99)GPSG	IGFPGPKGPSG	Hydroxylation	11	30.01	1044.52	11	24.6	523.282	8.11	68	Collagen alpha-2(I) chain OS=Mus musculus GN=Col1a2 PE=2 SV=2
VSINKELQNSII	VSINKELQNSII		12	30	1356.76	12	5.7	679.392	14.77	68	Kidney androgen-regulated protein OS=Mus musculus GN=Kap PE=2 SV=1
FLEQIHVLEN	FLEQIHVLEN		10	29.96	1240.65	10	11.5	621.337	13.97	67	Major urinary protein 13 OS=Mus musculus GN=Mup13 PE=3 SV=1
LITEGVDTLEGL	LITEGVDTLEGL		12	29.95	1258.67	12	7.6	630.345	21.51	59	Egf protein OS=Mus musculus GN=Egf PE=2 SV=1
NSWTDQDSKDSTY	NSWTDQDSKDSTY		13	29.95	1545.62	13	14.8	773.83	8.04	23	Igk protein OS=Mus musculus GN=Igk PE=1 SV=1
WTDVGM(+15.99)SPRIE	WTDVGMSPRIE	Oxidation (M)	11	29.93	1305.6	11	10.2	653.815	8.89	62	Egf protein OS=Mus musculus GN=Egf PE=2 SV=1
VSINKE(+21.98)LQNSIIDL	VSINKELQNSIIDL	Sodium adduct	14	29.92	1606.85	14	-6.5	804.429	22.01	67	Kidney androgen-regulated protein OS=Mus musculus GN=Kap PE=2 SV=1
SDEREKIEEHGSMR	SDEREKIEEHGSMR		14	29.88	1701.77	14	-10.6	426.446	4.08	22	MCG15829 isoform CRA_a OS=Mus musculus GN=Mup3 PE=2 SV=1
VLSGEDKSNIKAAWGK	VLSGEDKSNIKAAWGK		16	29.84	1701.9	16	24.1	568.323	7.86	68	Alpha globin 1 OS=Mus musculus GN=Hba-a1 PE=2 SV=1
WVDVERQVL	WVDVERQVL		9	29.82	1142.61	9	14.2	572.32	12.99	67	Egf protein OS=Mus musculus GN=Egf PE=2 SV=1
LEESLPSSLGQRHPSRQ	LEESLPSSLGQRHPSRQ		17	29.81	1919.98	17	25.1	481.015	7.45	67	Meprin A subunit alpha OS=Mus musculus GN=Mep1a PE=1 SV=4
VGPSGKEGPVGLP(+15.99)G	VGPSGKEGPVGLPG	Hydroxylation	14	29.78	1265.66	14	12.6	633.846	8.06	63	Collagen alpha-2(I) chain OS=Mus musculus GN=Col1a2 PE=2 SV=2
FLEQIHVLENSL	FLEQIHVLENSL		12	29.77	1440.76	12	-2.5	721.386	26.85	68	Major urinary protein 13 OS=Mus musculus GN=Mup13 PE=3 SV=1
INEKDGETFQL	INEKDGETFQL		11	29.72	1292.62	11	6.1	647.324	11.13	37	Major urinary protein 13 OS=Mus musculus GN=Mup13 PE=3 SV=1
SAVPFDFQAEY	SAVPFDFQAEY		11	29.65	1272.57	11	14.9	637.3	21.8	63	Deoxyribonuclease-1 OS=Mus musculus GN=Dnase1 PE=2 SV=2
FTIPKTDYDNF	FTIPKTDYDNF		11	29.64	1359.63	11	12.5	680.833	15.05	67	Major urinary protein 13 OS=Mus musculus GN=Mup13 PE=3 SV=1
GIPAR(+15.99)FSGSGSGTDFT	GIPARFSGSGSGTDFT	Hydroxylation	16	29.61	1571.72	16	-11.8	786.859	9.73	68	Ig kappa chain V-III region PC 7210 OS=Mus musculus PE=1 SV=1
ILGGQEAAAHAR	ILGGQEAAAHAR		12	29.61	1192.63	12	32.4	398.564	4.51	66	Cfd protein OS=Mus musculus GN=Cfd PE=2 SV=1
GGQEAAAHARP	GGQEAAAHARP		11	29.61	1063.52	11	25.8	532.779	5.42	67	Cfd protein OS=Mus musculus GN=Cfd PE=2 SV=1
VKTLLETGGIS	VKTLLETGGIS		11	29.6	1116.64	11	23.4	559.34	10.57	68	Egf protein OS=Mus musculus GN=Egf PE=2 SV=1
EVGGEALGRLL	EVGGEALGRLL		11	29.55	1112.62	11	-1.1	557.316	15.96	66	Beta-globin OS=Mus musculus GN=Hbbt1 PE=3 SV=1
SINKELQN(+.98)SIID	SINKELQNSIID	Deamidation (NQ)	12	29.54	1373.7	12	-0.5	687.859	9.69	46	Kidney androgen-regulated protein OS=Mus musculus GN=Kap PE=2 SV=1
ILGGQEAAAHARPYM(+15.99)AS	ILGGQEAAAHARPYMAS	Oxidation (M)	17	29.53	1757.85	17	20.5	586.97	7.87	68	Cfd protein OS=Mus musculus GN=Cfd PE=2 SV=1
DLVETPPVVG	DLVETPPVVG		10	29.51	1024.54	10	3	513.281	12.16	39	Vomeromodulin OS=Mus musculus PE=2 SV=1
LQGSM(+15.99)LKPSSL	LQGSMLKPSSL	Oxidation (M)	11	29.45	1175.62	11	14.9	588.827	8.89	68	Egf protein OS=Mus musculus GN=Egf PE=2 SV=1
AVFEDHLWV	AVFEDHLWV		9	29.39	1114.54	9	2.1	558.281	20.09	66	Egf protein OS=Mus musculus GN=Egf PE=2 SV=1
VATGSFQGLQHLDM(+15.99)	VATGSFQGLQHLDM	Oxidation (M)	14	29.37	1518.71	14	6.9	760.369	10.8	67	Leucine-rich HEV glycoprotein OS=Mus musculus GN=Lrg1 PE=2 SV=1
SDHYPVEVTLR	SDHYPVEVTLR		11	29.34	1314.66	11	24.2	439.237	8.85	60	Deoxyribonuclease-1 OS=Mus musculus GN=Dnase1 PE=2 SV=2
DQTRVLNLGPI	DQTRVLNLGPI		11	29.31	1224.68	11	15.1	613.358	17.24	68	Uromodulin OS=Mus musculus GN=Umod PE=1 SV=1
LNSVFDQL	LNSVFDQL		8	29.29	934.476	8	17.3	468.253	19.44	67	Kidney androgen-regulated protein OS=Mus musculus GN=Kap PE=2 SV=1
LAYLTSESSRPT	LAYLTSESSRPT		12	29.28	1323.67	12	-2.1	662.839	8.55	68	Alpha-2-macroglobulin OS=Mus musculus GN=A2m PE=1 SV=3
AVDDFNQQSLDTNL	AVDDFNQQSLDTNL		14	29.24	1578.72	14	3	790.368	13.97	49	Cathelicidin (Fragment) OS=Mus musculus GN=Cramp PE=4 SV=1
SSEPEVFVRPQ	SSEPEVFVRPQ		11	29.23	1273.63	11	2	637.824	9.01	51	Seminal vesicle secretory protein 4 OS=Mus musculus GN=Svs4 PE=1 SV=2
FYNSEGYGV	FYNSEGYGV		9	29.22	1034.43	9	22.5	518.236	10.78	63	Meprin A subunit alpha OS=Mus musculus GN=Mep1a PE=1 SV=4
GPPGP(+31.99)PGPPGP(+31.99)PGPPSGGYD	GPPGPPGPPGPPGPPSGGYD	Dihydroxy	20	29.14	1816.79	20	-5.5	909.397	7.73	57	Collagen alpha-1(I) chain OS=Mus musculus GN=Col1a1 PE=1 SV=4
RSETPGSSYGSGF	RSETPGSSYGSGF		13	29.09	1330.58	13	9.8	666.303	8.34	57	ATP-binding cassette sub-family A member 13 OS=Mus musculus GN=Abca13 PE=2 SV=1
MWIENITNGNM(+15.99)TS	MWIENITNGNMTS	Oxidation (M)	13	28.99	1525.65	13	-12.6	763.825	16.59	68	Cfd protein OS=Mus musculus GN=Cfd PE=2 SV=1
SVNTDFAFS	SVNTDFAFS		9	28.99	986.434	9	20.1	494.234	13.61	62	Serine protease inhibitor A3K OS=Mus musculus GN=Serpina3k PE=1 SV=2
GPP(+15.99)GPAGPAGPP(+15.99)GPI	GPPGPAGPAGPPGPI	Hydroxylation	15	28.93	1269.64	15	8.4	635.83	9.07	60	Collagen alpha-1(I) chain OS=Mus musculus GN=Col1a1 PE=1 SV=4
GPPGP(+31.99)PGPPGP(+31.99)PGPPSGGYDFS	GPPGPPGPPGPPGPPSGGYDFS	Dihydroxy	22	28.92	2050.89	22	11.3	684.645	9.91	63	Collagen alpha-1(I) chain OS=Mus musculus GN=Col1a1 PE=1 SV=4
DSFGDLSSASAIM(+15.99)GN	DSFGDLSSASAIMGN	Oxidation (M)	15	28.89	1486.62	15	1.1	744.32	11.93	59	Beta-globin OS=Mus musculus GN=Hbbt1 PE=3 SV=1
VATGSFQGLQH	VATGSFQGLQH		11	28.88	1143.57	11	11.6	572.798	8.19	67	Leucine-rich HEV glycoprotein OS=Mus musculus GN=Lrg1 PE=2 SV=1
EQIHVLENSL	EQIHVLENSL		10	28.86	1180.61	10	-0.6	591.311	11.43	47	Major urinary protein 13 OS=Mus musculus GN=Mup13 PE=3 SV=1
EEASSTGRNFNVQ(+.98)KINGEWH	EEASSTGRNFNVQKINGEWH	Deamidation (NQ)	20	28.86	2303.06	20	14.7	576.78	8.95	62	Major urinary protein 13 OS=Mus musculus GN=Mup13 PE=3 SV=1
LN(+.98)SVFDQLGSY	LNSVFDQLGSY	Deamidation (NQ)	11	28.82	1242.58	11	7.5	622.3	22.32	67	Kidney androgen-regulated protein OS=Mus musculus GN=Kap PE=2 SV=1
INKELQN(+.98)SIIDL	INKELQNSIIDL	Deamidation (NQ)	12	28.7	1399.76	12	-1.8	700.884	18.15	65	Kidney androgen-regulated protein OS=Mus musculus GN=Kap PE=2 SV=1
SNLLEPSGITIDYLTDT	SNLLEPSGITIDYLTDT		17	28.7	1850.91	17	2.6	926.467	29.48	67	Egf protein OS=Mus musculus GN=Egf PE=2 SV=1
LINEKDGETFQL	LINEKDGETFQL		12	28.65	1405.71	12	5.8	703.866	12.84	60	Major urinary protein 13 OS=Mus musculus GN=Mup13 PE=3 SV=1
ADNLELNAKGAIL	ADNLELNAKGAIL		13	28.64	1340.73	13	8.8	671.378	13.15	64	Meprin A subunit alpha OS=Mus musculus GN=Mep1a PE=1 SV=4
ENWDTLGSTVSQ	ENWDTLGSTVSQ		12	28.63	1335.59	12	7.8	668.81	12.13	52	Putative uncharacterized protein OS=Mus musculus GN=Apoa1 PE=2 SV=1
KP(+15.99)GEQGVPGDLGAP(+15.99)GPSG	KPGEQGVPGDLGAPGPSG	Hydroxylation	18	28.62	1650.78	18	-0.8	826.399	7.44	47	Collagen alpha-1(I) chain OS=Mus musculus GN=Col1a1 PE=1 SV=4
LGAHSLSAPEPY	LGAHSLSAPEPY		12	28.57	1240.61	12	14	621.32	9	65	Cfd protein OS=Mus musculus GN=Cfd PE=2 SV=1
GPAGPP(+15.99)GPIGNVG	GPAGPPGPIGNVG	Hydroxylation	13	28.57	1104.56	13	14.8	553.294	8.72	61	Collagen alpha-1(I) chain OS=Mus musculus GN=Col1a1 PE=1 SV=4
LEPSGITIDYLTDTL	LEPSGITIDYLTDTL		15	28.57	1649.84	15	3.2	825.93	32.57	67	Egf protein OS=Mus musculus GN=Egf PE=2 SV=1
SGTTGEVGKP(+15.99)GERGLP(+15.99)GEF	SGTTGEVGKPGERGLPGEF	Hydroxylation	19	28.55	1905.91	19	5.6	636.313	7.91	49	Collagen alpha-2(I) chain OS=Mus musculus GN=Col1a2 PE=2 SV=2
VTFGEALWEPSLI	VTFGEALWEPSLI		13	28.52	1460.76	13	-13.3	731.375	39.55	68	Putative uncharacterized protein OS=Mus musculus GN=Napsa PE=2 SV=1
AFNTQNN(+.98)GTY	AFNTQNNGTY	Deamidation (NQ)	10	28.48	1129.47	10	1.4	565.742	8.28	21	Alpha-2-HS-glycoprotein OS=Mus musculus GN=Ahsg PE=1 SV=1
LNSVFDQ(+.98)LGSY	LNSVFDQLGSY	Deamidation (NQ)	11	28.48	1242.58	11	17.9	622.307	24.5	66	Kidney androgen-regulated protein OS=Mus musculus GN=Kap PE=2 SV=1
ALDYDPVESKIYFAQTA	ALDYDPVESKIYFAQTA		17	28.43	1929.94	17	-7	965.968	17.08	67	Egf protein OS=Mus musculus GN=Egf PE=2 SV=1
TGPIGPP(+15.99)GPAGAP(+31.99)GDKGEA	TGPIGPPGPAGAPGDKGEA	Hydroxylation; Dihydroxy	19	28.4	1692.8	19	9.5	847.413	6.02	38	Collagen alpha-1(I) chain OS=Mus musculus GN=Col1a1 PE=1 SV=4
LIQNDVGHPFSL	LIQNDVGHPFSL		12	28.39	1338.69	12	11.4	670.361	16.64	68	Egf protein OS=Mus musculus GN=Egf PE=2 SV=1
VSINKELQN(+.98)S	VSINKELQNS	Deamidation (NQ)	10	28.34	1131.58	10	2	566.797	8.01	38	Kidney androgen-regulated protein OS=Mus musculus GN=Kap PE=2 SV=1
GPAGPAGPIGPAG	GPAGPAGPIGPAG		13	28.34	1017.52	13	11.3	509.775	8.44	60	Collagen alpha-1(I) chain OS=Mus musculus GN=Col1a1 PE=1 SV=4
NIGFP(+15.99)GPKGPSG	NIGFPGPKGPSG	Hydroxylation	12	28.28	1142.57	12	24.4	572.307	8.64	68	Collagen alpha-2(I) chain OS=Mus musculus GN=Col1a2 PE=2 SV=2
GVP(+15.99)GDLGAP(+15.99)GPSGARG	GVPGDLGAPGPSGARG	Hydroxylation	16	28.23	1395.67	16	6	698.849	5.72	58	Collagen alpha-1(I) chain OS=Mus musculus GN=Col1a1 PE=1 SV=4
GVP(+15.99)GDLGAP(+15.99)GPSG	GVPGDLGAPGPSG	Hydroxylation	13	28.19	1111.51	13	2.6	556.766	7.2	21	Collagen alpha-1(I) chain OS=Mus musculus GN=Col1a1 PE=1 SV=4
SGTC(+119.00)AGPAPF	SGTCAGPAPF	Cysteinylation	10	28.19	1025.39	10	-2.5	513.703	9.4	39	Egf protein OS=Mus musculus GN=Egf PE=2 SV=1
TPFN(+.98)DTNVVHTV	TPFNDTNVVHTV	Deamidation (NQ)	12	28.17	1343.64	12	4.4	672.828	10.76	53	Alpha-2-HS-glycoprotein OS=Mus musculus GN=Ahsg PE=1 SV=1
KP(+15.99)GEQGVPGDLG	KPGEQGVPGDLG	Hydroxylation	12	28.16	1168.57	12	4.2	585.296	7.1	24	Collagen alpha-1(I) chain OS=Mus musculus GN=Col1a1 PE=1 SV=4
GITIDYLTDT	GITIDYLTDT		10	28.1	1110.54	10	10.4	556.285	18.1	62	Egf protein OS=Mus musculus GN=Egf PE=2 SV=1
VEISRAQNVPLPVS	VEISRAQNVPLPVS		14	28.1	1507.84	14	-6.3	754.92	10.47	68	Alpha-2-HS-glycoprotein OS=Mus musculus GN=Ahsg PE=1 SV=1
AENQLSSLPSGL	AENQLSSLPSGL		12	28.08	1214.61	12	11.9	608.322	14.93	64	Leucine-rich HEV glycoprotein OS=Mus musculus GN=Lrg1 PE=2 SV=1
STVNLSPENKFQNTAI	STVNLSPENKFQNTAI		16	28.07	1761.89	16	7.3	881.959	10.95	67	Putative uncharacterized protein OS=Mus musculus GN=AI182371 PE=2 SV=1
ATGSFQGLQH	ATGSFQGLQH		10	28.03	1044.5	10	19.8	523.267	7.49	66	Leucine-rich HEV glycoprotein OS=Mus musculus GN=Lrg1 PE=2 SV=1
GNIGFP(+15.99)GPK(+15.99)GPSG	GNIGFPGPKGPSG	Hydroxylation	13	28.03	1215.59	13	15.7	608.811	8.34	68	Collagen alpha-2(I) chain OS=Mus musculus GN=Col1a2 PE=2 SV=2
EEASSTGRNFNVQ(+.98)	EEASSTGRNFNVQ	Deamidation (NQ)	13	28.01	1438.63	13	12.8	720.333	7.42	23	Major urinary protein 13 OS=Mus musculus GN=Mup13 PE=3 SV=1
IESASLQGSDRV	IESASLQGSDRV		12	27.97	1260.63	12	0	631.323	7.67	38	Egf protein OS=Mus musculus GN=Egf PE=2 SV=1
EESSSMER(+15.99)NFNVEQISGYWF	EESSSMERNFNVEQISGYWF	Hydroxylation	20	27.96	2454.04	20	12.5	819.032	29.11	67	MCG15829 isoform CRA_a OS=Mus musculus GN=Mup3 PE=2 SV=1
NVEQISGYWF	NVEQISGYWF		10	27.96	1241.57	10	8.2	621.798	29.74	68	MCG15829 isoform CRA_a OS=Mus musculus GN=Mup3 PE=2 SV=1
AAGHLDDLPGALSAL	AAGHLDDLPGALSAL		15	27.96	1419.74	15	9.5	710.882	21.54	67	Alpha globin 1 OS=Mus musculus GN=Hba-a1 PE=2 SV=1
RIESASLQGSDRVL	RIESASLQGSDRVL		14	27.94	1529.82	14	15	510.954	8.42	66	Egf protein OS=Mus musculus GN=Egf PE=2 SV=1
GFGGVQVSPPNENVV	GFGGVQVSPPNENVV		15	27.92	1498.74	15	4.1	750.381	13.65	66	Pancreatic alpha-amylase OS=Mus musculus GN=Amy2 PE=1 SV=2
GVTDDDSVQVL	GVTDDDSVQVL		11	27.91	1146.54	11	0.5	574.278	11.79	23	Cfd protein OS=Mus musculus GN=Cfd PE=2 SV=1
SEFSTDVETV	SEFSTDVETV		10	27.85	1112.49	10	1.2	557.252	11.12	23	Kidney androgen-regulated protein OS=Mus musculus GN=Kap PE=2 SV=1
DVDFPNSF	DVDFPNSF		8	27.85	939.397	8	0.4	470.706	17.28	48	Inositol oxygenase (Fragment) OS=Mus musculus GN=Miox PE=4 SV=1
AAVLNPDYRQEIQKT	AAVLNPDYRQEIQKT		15	27.81	1744.91	15	15.3	582.653	8.32	67	Alpha-1-acid glycoprotein 2 OS=Mus musculus GN=Orm2 PE=1 SV=1
IENITNGNMT	IENITNGNMT		10	27.79	1105.51	10	4.8	553.764	8.61	48	Cfd protein OS=Mus musculus GN=Cfd PE=2 SV=1
GVPGDLGAP(+15.99)GPS	GVPGDLGAPGPS	Hydroxylation	12	27.75	1038.5	12	-3.7	520.255	8.13	47	Collagen alpha-1(I) chain OS=Mus musculus GN=Col1a1 PE=1 SV=4
FNDGLNHLD	FNDGLNHLD		9	27.67	1043.47	9	6.9	522.744	8.98	37	Beta-globin OS=Mus musculus GN=Hbbt1 PE=3 SV=1
AAVLNPDYRQEIQKTQM(+15.99)	AAVLNPDYRQEIQKTQM	Oxidation (M)	17	27.66	2020	17	2.7	674.344	8.27	67	Alpha-1-acid glycoprotein 2 OS=Mus musculus GN=Orm2 PE=1 SV=1
FP(+15.99)GSP(+15.99)GAKGEVGPAG	FPGSPGAKGEVGPAG	Hydroxylation	15	27.59	1358.65	15	3.2	680.333	5.74	57	Putative uncharacterized protein OS=Mus musculus GN=Col3a1 PE=2 SV=1
GPP(+31.99)GPPGPP(+15.99)GPPSGGYD	GPPGPPGPPGPPSGGYD	Dihydroxy; Hydroxylation	17	27.57	1549.67	17	3.8	517.565	7.72	48	Collagen alpha-1(I) chain OS=Mus musculus GN=Col1a1 PE=1 SV=4
AFNDGLNHLD	AFNDGLNHLD		10	27.46	1114.5	10	-5.3	558.256	9.68	43	Beta-globin OS=Mus musculus GN=Hbbt1 PE=3 SV=1
TGPAGPAGPIGPA	TGPAGPAGPIGPA		13	27.44	1061.55	13	13	531.789	8.86	60	Collagen alpha-1(I) chain OS=Mus musculus GN=Col1a1 PE=1 SV=4
SM(+15.99)LKPSSL	SMLKPSSL	Oxidation (M)	8	27.41	877.458	8	26.3	439.748	7.58	63	Egf protein OS=Mus musculus GN=Egf PE=2 SV=1
NIGFP(+31.99)GPKGPSGDP(+15.99)G	NIGFPGPKGPSGDPG	Dihydroxy; Hydroxylation	15	27.39	1443.66	15	7.8	722.844	8.25	65	Collagen alpha-2(I) chain OS=Mus musculus GN=Col1a2 PE=2 SV=2
AQPRTEDAAKDPDPELLK	AQPRTEDAAKDPDPELLK		18	27.34	1993.01	18	-2.8	499.259	7.49	39	Egf protein OS=Mus musculus GN=Egf PE=2 SV=1
NIGFP(+15.99)GPKGPSGD	NIGFPGPKGPSGD	Hydroxylation	13	27.29	1257.6	13	14.6	629.816	8.73	68	Collagen alpha-2(I) chain OS=Mus musculus GN=Col1a2 PE=2 SV=2
A(+42.01)GAGGGNDIQW	AGAGGGNDIQW	Acetylation (N-term)	11	27.26	1086.47	11	-3.4	544.242	16.17	40	Serine/threonine-protein phosphatase 2A 55 kDa regulatory subunit B OS=Mus musculus GN=Ppp2r2a PE=2 SV=1
VSINKELQ(+.98)NSIIDL	VSINKELQNSIIDL	Deamidation (NQ)	14	27.25	1585.86	14	6.9	793.941	24.59	67	Kidney androgen-regulated protein OS=Mus musculus GN=Kap PE=2 SV=1
VQVGVVQYSEEPI	VQVGVVQYSEEPI		13	27.25	1445.74	13	7.7	723.883	15.29	58	Collagen alpha3(VI) (Fragment) OS=Mus musculus GN=Col6a3 PE=2 SV=1
SFQGLQHLDM(+15.99)	SFQGLQHLDM	Oxidation (M)	10	27.16	1190.54	10	17	596.287	9.67	64	Leucine-rich HEV glycoprotein OS=Mus musculus GN=Lrg1 PE=2 SV=1
NEKDGETFQLM	NEKDGETFQLM		11	27.12	1310.58	11	11	656.305	12.34	26	Major urinary protein 13 OS=Mus musculus GN=Mup13 PE=3 SV=1
LVSINKELQN(+.98)	LVSINKELQN	Deamidation (NQ)	10	27.11	1157.63	10	11.5	579.828	9.02	63	Kidney androgen-regulated protein OS=Mus musculus GN=Kap PE=2 SV=1
NVEQISGYWFSIAEA	NVEQISGYWFSIAEA		15	27.11	1712.8	15	-31.3	857.383	36.64	68	MCG15829 isoform CRA_a OS=Mus musculus GN=Mup3 PE=2 SV=1
GSFQGLQHLDM(+15.99)	GSFQGLQHLDM	Oxidation (M)	11	27.06	1247.56	11	5.2	624.791	9.8	64	Leucine-rich HEV glycoprotein OS=Mus musculus GN=Lrg1 PE=2 SV=1
Q(-17.03)YDPHTSDGRTAIV	QYDPHTSDGRTAIV	Pyro-glu from Q	14	27.05	1541.71	14	-3.6	771.86	9.02	57	Pancreatic alpha-amylase OS=Mus musculus GN=Amy2 PE=1 SV=2
NLLENWDTLGSTV	NLLENWDTLGSTV		13	27.04	1460.71	13	-0.4	731.364	30.11	67	Putative uncharacterized protein OS=Mus musculus GN=Apoa1 PE=2 SV=1
LEQIHVLENS	LEQIHVLENS		10	27.02	1180.61	10	6.2	591.315	9.68	51	Major urinary protein 13 OS=Mus musculus GN=Mup13 PE=3 SV=1
TFTIPKTDYD	TFTIPKTDYD		10	27	1199.57	10	13.2	600.801	10.65	65	Major urinary protein 13 OS=Mus musculus GN=Mup13 PE=3 SV=1
IFNNGADLSGITEENAPLK	IFNNGADLSGITEENAPLK		19	26.94	2002	19	-2	668.34	13.33	67	Alpha-1-antitrypsin 1-3 OS=Mus musculus GN=Serpina1c PE=1 SV=2
DQTRVLNLG	DQTRVLNLG		9	26.93	1014.55	9	15	508.288	9.47	66	Uromodulin OS=Mus musculus GN=Umod PE=1 SV=1
DLGGEAIKGSEYF	DLGGEAIKGSEYF		13	26.85	1384.65	13	2.7	693.335	13.91	59	Pancreatic alpha-amylase OS=Mus musculus GN=Amy2 PE=1 SV=2
SGNFIDQTRVL	SGNFIDQTRVL		11	26.84	1248.65	11	23.6	625.345	13.11	68	Uromodulin OS=Mus musculus GN=Umod PE=1 SV=1
GEYSVTYDGFNTF	GEYSVTYDGFNTF		13	26.77	1498.63	13	6.3	750.325	21.38	65	Major urinary protein 13 OS=Mus musculus GN=Mup13 PE=3 SV=1
GPPGP(+31.99)PGPP(+15.99)GPPSGGY	GPPGPPGPPGPPSGGY	Dihydroxy; Hydroxylation	16	26.75	1434.64	16	4.9	718.332	8.01	58	Collagen alpha-1(I) chain OS=Mus musculus GN=Col1a1 PE=1 SV=4
LLEPSGITIDY	LLEPSGITIDY		11	26.72	1219.63	11	16.7	610.834	19.79	67	Egf protein OS=Mus musculus GN=Egf PE=2 SV=1
SSNLLEPSGITID	SSNLLEPSGITID		13	26.71	1344.68	13	6.2	673.35	17.38	61	Egf protein OS=Mus musculus GN=Egf PE=2 SV=1
GPP(+15.99)GPPGP(+31.99)PGPPGPPSGGYDFS	GPPGPPGPPGPPGPPSGGYDFS	Hydroxylation; Dihydroxy	22	26.67	2034.9	22	9.6	679.312	10.53	66	Collagen alpha-1(I) chain OS=Mus musculus GN=Col1a1 PE=1 SV=4
NVQ(+.98)KINGEW	NVQKINGEW	Deamidation (NQ)	9	26.65	1087.53	9	2.3	544.773	9.29	46	Major urinary protein 13 OS=Mus musculus GN=Mup13 PE=3 SV=1
RGLP(+31.99)GPPGAP(+15.99)GPQG	RGLPGPPGAPGPQG	Dihydroxy; Hydroxylation	14	26.62	1304.65	14	12.5	653.339	5.05	65	Collagen alpha-1(I) chain OS=Mus musculus GN=Col1a1 PE=1 SV=4
ASHEIATNLGDFA	ASHEIATNLGDFA		13	26.62	1344.63	13	6.8	673.327	11.84	60	Alpha-1-antitrypsin 1-3 OS=Mus musculus GN=Serpina1c PE=1 SV=2
WTDVGMSPRIE	WTDVGMSPRIE		11	26.59	1289.61	11	13.2	645.819	10.72	67	Egf protein OS=Mus musculus GN=Egf PE=2 SV=1
GPPGPP(+31.99)GPPGP(+15.99)PGPPSGGYD	GPPGPPGPPGPPGPPSGGYD	Dihydroxy; Hydroxylation	20	26.58	1800.8	20	-3.1	901.402	8.22	58	Collagen alpha-1(I) chain OS=Mus musculus GN=Col1a1 PE=1 SV=4
DGFNTFTIPKTDYDNF	DGFNTFTIPKTDYDNF		16	26.53	1893.84	16	-6.1	947.923	22.89	67	Major urinary protein 13 OS=Mus musculus GN=Mup13 PE=3 SV=1
NVVNGQPFSN	NVVNGQPFSN		10	26.52	1074.51	10	17	538.271	9.66	64	Pancreatic alpha-amylase OS=Mus musculus GN=Amy2 PE=1 SV=2
GLP(+15.99)GPP(+15.99)GIKGPAG	GLPGPPGIKGPAG	Hydroxylation	13	26.48	1148.62	13	19.7	575.328	8.13	68	Putative uncharacterized protein OS=Mus musculus GN=Col3a1 PE=2 SV=1
HEIATNLGDFAIS	HEIATNLGDFAIS		13	26.48	1386.68	13	13.7	694.356	15.2	66	Alpha-1-antitrypsin 1-3 OS=Mus musculus GN=Serpina1c PE=1 SV=2
GPP(+15.99)GPTGPTGPP(+31.99)GFPG	GPPGPTGPTGPPGFPG	Hydroxylation; Dihydroxy	16	26.47	1436.66	16	8.4	719.342	9.08	66	Collagen alpha-1(I) chain OS=Mus musculus GN=Col1a1 PE=1 SV=4
IDQTRVLNLGPIT	IDQTRVLNLGPIT		13	26.47	1438.81	13	0.1	720.414	15.33	68	Uromodulin OS=Mus musculus GN=Umod PE=1 SV=1
INKELQNSI	INKELQNSI		9	26.43	1057.58	9	16.9	529.805	8.07	61	Kidney androgen-regulated protein OS=Mus musculus GN=Kap PE=2 SV=1
YN(+.98)GYGGGPGGGNF	YNGYGGGPGGGNF	Deamidation (NQ)	13	26.4	1216.48	13	5.4	609.25	10.09	53	Heterogeneous nuclear ribonucleoproteins A2/B1 OS=Mus musculus GN=Hnrnpa2b1 PE=1 SV=2
GPP(+15.99)GPTGPTGP(+15.99)PGFP	GPPGPTGPTGPPGFP	Hydroxylation	15	26.39	1363.64	15	5	682.831	11.7	66	Collagen alpha-1(I) chain OS=Mus musculus GN=Col1a1 PE=1 SV=4
AFNTQNN(+.98)GTYF	AFNTQNNGTYF	Deamidation (NQ)	11	26.39	1276.54	11	13.5	639.284	13.74	63	Alpha-2-HS-glycoprotein OS=Mus musculus GN=Ahsg PE=1 SV=1
AESEEAKKVINDF	AESEEAKKVINDF		13	26.36	1478.73	13	-4.2	493.914	9.28	39	Alpha-1-antitrypsin 1-3 OS=Mus musculus GN=Serpina1c PE=1 SV=2
VVPHPGSRPDSLEDD	VVPHPGSRPDSLEDD		15	26.34	1618.76	15	1.6	540.594	6.19	40	Cfd protein OS=Mus musculus GN=Cfd PE=2 SV=1
ADNLELNAKGAILHA	ADNLELNAKGAILHA		15	26.33	1548.83	15	16.4	517.291	10.36	66	Meprin A subunit alpha OS=Mus musculus GN=Mep1a PE=1 SV=4
LEINPETGAIF	LEINPETGAIF		11	26.32	1202.62	11	13.6	602.325	20.68	66	Cadherin 1 isoform CRA_a OS=Mus musculus GN=Cdh1 PE=2 SV=1
YSGDNDAILEWPVENR	YSGDNDAILEWPVENR		16	26.31	1876.86	16	-4.3	939.433	18.03	59	Meprin A subunit alpha OS=Mus musculus GN=Mep1a PE=1 SV=4
FPSSLPADTVH	FPSSLPADTVH		11	26.28	1169.57	11	12.7	585.801	9.25	64	Leucine-rich HEV glycoprotein OS=Mus musculus GN=Lrg1 PE=2 SV=1
SPVASVESASGETLH	SPVASVESASGETLH		15	26.23	1469.7	15	-12.3	490.901	8.55	40	Alpha-2-HS-glycoprotein OS=Mus musculus GN=Ahsg PE=1 SV=1
NRPDSELQLSTGNGL	NRPDSELQLSTGNGL		15	26.19	1599.79	15	0.2	800.9	10.42	59	Alpha-1-antitrypsin 1-3 OS=Mus musculus GN=Serpina1c PE=1 SV=2
AAVLNPDYRQEIQKTQM	AAVLNPDYRQEIQKTQM		17	26.14	2004.01	17	9.5	669.017	9.26	67	Alpha-1-acid glycoprotein 2 OS=Mus musculus GN=Orm2 PE=1 SV=1
SEPEVFVRPQ	SEPEVFVRPQ		10	26.09	1186.6	10	6.3	594.31	8.88	51	Seminal vesicle secretory protein 4 OS=Mus musculus GN=Svs4 PE=1 SV=2
TDMTGKNSRVL	TDMTGKNSRVL		11	26.02	1220.62	11	32.6	407.893	5.5	66	Egf protein OS=Mus musculus GN=Egf PE=2 SV=1
AIGEQTEKAGIYYMN(+15.99)YDGFNTF	AIGEQTEKAGIYYMNYDGFNTF	Hydroxylation	22	26.02	2547.13	22	8.2	850.056	19.41	67	MCG15829 isoform CRA_a OS=Mus musculus GN=Mup3 PE=2 SV=1
GPP(+15.99)GPPGPP(+15.99)GPPGPPSGG	GPPGPPGPPGPPGPPSGG	Hydroxylation	18	26.01	1506.71	18	3.4	754.365	7.48	60	Collagen alpha-1(I) chain OS=Mus musculus GN=Col1a1 PE=1 SV=4
HPADFTPAVHA	HPADFTPAVHA		11	25.99	1161.56	11	12.3	581.793	7.58	60	Alpha globin 1 OS=Mus musculus GN=Hba-a1 PE=2 SV=1
KVNADEVGGEALGRL	KVNADEVGGEALGRL		15	25.99	1526.81	15	8.9	509.947	9.85	60	Beta-globin OS=Mus musculus GN=Hbbt1 PE=3 SV=1
SINKELQNSI	SINKELQNSI		10	25.95	1144.61	10	13.4	573.319	9.02	60	Kidney androgen-regulated protein OS=Mus musculus GN=Kap PE=2 SV=1
EESSSMERNFNVEQIS	EESSSMERNFNVEQIS		16	25.93	1884.82	16	2.2	629.281	10.33	44	MCG15829 isoform CRA_a OS=Mus musculus GN=Mup3 PE=2 SV=1
DLAGRDLTDYL	DLAGRDLTDYL		11	25.91	1250.61	11	11.8	626.322	18.55	62	Actin cytoplasmic 1 (Fragment) OS=Mus musculus GN=Actb PE=3 SV=1
GPPGP(+31.99)PGPP(+15.99)GPPGPPSGGY	GPPGPPGPPGPPGPPSGGY	Dihydroxy; Hydroxylation	19	25.91	1685.77	19	-6.3	843.886	8.59	62	Collagen alpha-1(I) chain OS=Mus musculus GN=Col1a1 PE=1 SV=4
VHLTDAEKAAVS	VHLTDAEKAAVS		12	25.89	1239.65	12	-7	414.22	6.57	50	Beta-globin OS=Mus musculus GN=Hbbt1 PE=3 SV=1
LVSINKELQ(+.98)NS	LVSINKELQNS	Deamidation (NQ)	11	25.87	1244.66	11	11.7	623.345	9.29	63	Kidney androgen-regulated protein OS=Mus musculus GN=Kap PE=2 SV=1
P(+15.99)PGPAGPAGPP(+15.99)GPI	PPGPAGPAGPPGPI	Hydroxylation	14	25.87	1212.61	14	13.3	607.322	9.16	63	Collagen alpha-1(I) chain OS=Mus musculus GN=Col1a1 PE=1 SV=4
NSVFDQLGSYR	NSVFDQLGSYR		11	25.85	1284.61	11	29.6	643.331	14.37	68	Kidney androgen-regulated protein OS=Mus musculus GN=Kap PE=2 SV=1
SNLLEPSGITI	SNLLEPSGITI		11	25.82	1142.62	11	10.6	572.322	21.45	67	Egf protein OS=Mus musculus GN=Egf PE=2 SV=1
AVGGVQPPLDAMVEQ	AVGGVQPPLDAMVEQ		15	25.8	1509.75	15	6	755.887	15.57	61	Putative uncharacterized protein OS=Mus musculus GN=Napsa PE=2 SV=1
SQDIRHMHFDGTDYK	SQDIRHMHFDGTDYK		15	25.78	1848.82	15	22.2	463.223	7.81	64	Egf protein OS=Mus musculus GN=Egf PE=2 SV=1
LVSINKELQNSIID(+21.98)(+15.99)	LVSINKELQNSIID	Sodium adduct; Hydroxylation	14	25.77	1622.85	14	-39	812.4	16.18	68	Kidney androgen-regulated protein OS=Mus musculus GN=Kap PE=2 SV=1
YLNRDSEGSDGGELVLGGSDPA	YLNRDSEGSDGGELVLGGSDPA		22	25.73	2207	22	4.9	736.677	10.44	42	Putative uncharacterized protein OS=Mus musculus GN=Napsa PE=2 SV=1
YDPVESKIY	YDPVESKIY		9	25.64	1112.54	9	4.8	557.279	9.19	52	Egf protein OS=Mus musculus GN=Egf PE=2 SV=1
GPP(+15.99)GPPSGGYDFS	GPPGPPSGGYDFS	Hydroxylation	13	25.63	1249.53	13	-2.4	625.768	9.66	58	Collagen alpha-1(I) chain OS=Mus musculus GN=Col1a1 PE=1 SV=4
GPP(+15.99)GPIGNVG	GPPGPIGNVG	Hydroxylation	10	25.62	879.445	10	19.5	440.738	8.23	54	Collagen alpha-1(I) chain OS=Mus musculus GN=Col1a1 PE=1 SV=4
VSINKE(+21.98)LQNSIID	VSINKELQNSIID	Sodium adduct	13	25.61	1493.77	13	12.6	747.902	11.77	66	Kidney androgen-regulated protein OS=Mus musculus GN=Kap PE=2 SV=1
LDQEADTRNRMSLTL	LDQEADTRNRMSLTL		15	25.56	1761.87	15	5.2	588.3	10.37	66	Meprin A subunit alpha OS=Mus musculus GN=Mep1a PE=1 SV=4
YLNRDSEGSDGGELVLG	YLNRDSEGSDGGELVLG		17	25.55	1779.83	17	4.4	890.925	10.71	49	Putative uncharacterized protein OS=Mus musculus GN=Napsa PE=2 SV=1
HLINEKDGETF	HLINEKDGETF		11	25.54	1301.63	11	-11.4	434.877	8.07	24	Major urinary protein 13 OS=Mus musculus GN=Mup13 PE=3 SV=1
SISRIDPDGTNHQQLVV	SISRIDPDGTNHQQLVV		17	25.52	1877.96	17	10.3	627	9.31	65	Egf protein OS=Mus musculus GN=Egf PE=2 SV=1
LDVAELGSL	LDVAELGSL		9	25.51	915.491	9	15	458.76	21.66	60	Leucine-rich HEV glycoprotein OS=Mus musculus GN=Lrg1 PE=2 SV=1
GVSVP(+15.99)GPMGPSGPRG	GVSVPGPMGPSGPRG	Hydroxylation	15	25.51	1366.67	15	5.1	684.344	7.55	68	Collagen alpha-1(I) chain OS=Mus musculus GN=Col1a1 PE=1 SV=4
VYTRVSSY	VYTRVSSY		8	25.48	973.487	8	35.1	487.768	7.21	68	Cfd protein OS=Mus musculus GN=Cfd PE=2 SV=1
LEDSLLAPQPFL	LEDSLLAPQPFL		12	25.47	1341.72	12	15.1	671.876	30.25	67	Leucine-rich HEV glycoprotein OS=Mus musculus GN=Lrg1 PE=2 SV=1
INKELQN(+.98)SIID	INKELQNSIID	Deamidation (NQ)	11	25.47	1286.67	11	-2.5	644.342	9.03	47	Kidney androgen-regulated protein OS=Mus musculus GN=Kap PE=2 SV=1
ISFDPQDTFESEF	ISFDPQDTFESEF		13	25.45	1560.66	13	0.8	781.339	27.8	58	Serine protease inhibitor A3K OS=Mus musculus GN=Serpina3k PE=1 SV=2
AYLPPLQ(+.98)QV	AYLPPLQQV	Deamidation (NQ)	9	25.44	1028.55	9	16.8	515.293	16.32	65	Protein argonaute (Fragment) OS=Mus musculus GN=Ago1 PE=2 SV=1
GPP(+15.99)GPPGPP(+31.99)GPPGPPSGGYD	GPPGPPGPPGPPGPPSGGYD	Hydroxylation; Dihydroxy	20	25.42	1800.8	20	0.7	901.406	8.11	58	Collagen alpha-1(I) chain OS=Mus musculus GN=Col1a1 PE=1 SV=4
TIVSQDPELPHKNM(+15.99)F	TIVSQDPELPHKNMF	Oxidation (M)	15	25.38	1770.86	15	11.3	591.301	8.87	64	Cadherin 1 isoform CRA_a OS=Mus musculus GN=Cdh1 PE=2 SV=1
AGPP(+15.99)GPTGPTGPPGF(+31.99)PGA	AGPPGPTGPTGPPGFPGA	Hydroxylation; Dihydroxy	18	25.37	1578.73	18	7.4	790.379	9.64	66	Collagen alpha-1(I) chain OS=Mus musculus GN=Col1a1 PE=1 SV=4
AP(+15.99)GPVGPAGPRGP	APGPVGPAGPRGP	Hydroxylation	13	25.34	1144.6	13	27	573.322	5.83	64	Collagen alpha-2(I) chain OS=Mus musculus GN=Col1a2 PE=2 SV=2
GPP(+15.99)GPP(+15.99)GPPGPPGVSGGG	GPPGPPGPPGPPGVSGGG	Hydroxylation	18	25.33	1468.69	18	0.2	735.355	7.91	62	Collagen alpha-2(I) chain OS=Mus musculus GN=Col1a2 PE=2 SV=2
DDPSVPLQPVTPL	DDPSVPLQPVTPL		13	25.33	1376.72	13	6.3	689.371	17.51	60	Complement C4-B OS=Mus musculus GN=C4b PE=1 SV=3
GHHLGKDFTPAAQ	GHHLGKDFTPAAQ		13	25.33	1377.68	13	26.8	460.246	4.77	66	Beta-globin OS=Mus musculus GN=Hbbt1 PE=3 SV=1
HAGYGQKHDIM	HAGYGQKHDIM		11	25.32	1255.58	11	19.6	419.541	4.32	59	Egf protein OS=Mus musculus GN=Egf PE=2 SV=1
GITIDYLTDTL	GITIDYLTDTL		11	25.29	1223.63	11	14.7	612.831	28.09	67	Egf protein OS=Mus musculus GN=Egf PE=2 SV=1
GPPGP(+31.99)PGPP(+31.99)GPPGPPSGGYD	GPPGPPGPPGPPGPPSGGYD	Dihydroxy	20	25.24	1816.79	20	-9.3	909.394	7.96	57	Collagen alpha-1(I) chain OS=Mus musculus GN=Col1a1 PE=1 SV=4
GEQTEKAGIYYM(+15.99)NYDGFNTF	GEQTEKAGIYYMNYDGFNTF	Oxidation (M)	20	25.22	2363.01	20	-1.2	788.675	17.65	66	MCG15829 isoform CRA_a OS=Mus musculus GN=Mup3 PE=2 SV=1
AVGGVQPPLDAM(+15.99)	AVGGVQPPLDAM	Oxidation (M)	12	25.2	1169.58	12	11	585.801	9.4	58	Putative uncharacterized protein OS=Mus musculus GN=Napsa PE=2 SV=1
VHLTDAEKAAVSGL	VHLTDAEKAAVSGL		14	25.19	1409.75	14	-3.8	705.88	10.26	64	Beta-globin OS=Mus musculus GN=Hbbt1 PE=3 SV=1
RLEDSLLAPQPF	RLEDSLLAPQPF		12	25.19	1384.73	12	6.7	693.379	17.94	67	Leucine-rich HEV glycoprotein OS=Mus musculus GN=Lrg1 PE=2 SV=1
IGGHGAEYGAEALER	IGGHGAEYGAEALER		15	25.1	1528.73	15	16.8	510.591	7.76	55	Alpha globin 1 OS=Mus musculus GN=Hba-a1 PE=2 SV=1
SLSAPEPY	SLSAPEPY		8	25.09	862.407	8	-1.2	432.21	9.49	38	Cfd protein OS=Mus musculus GN=Cfd PE=2 SV=1
AGPP(+15.99)GPTGPTGPP(+31.99)GFPG	AGPPGPTGPTGPPGFPG	Hydroxylation; Dihydroxy	17	25.05	1507.69	17	6.3	754.859	8.84	66	Collagen alpha-1(I) chain OS=Mus musculus GN=Col1a1 PE=1 SV=4
TSGLDRESYPTY	TSGLDRESYPTY		12	25.03	1387.63	12	3.9	694.823	8.73	54	Cadherin 1 isoform CRA_a OS=Mus musculus GN=Cdh1 PE=2 SV=1
PSSLPADTVHL	PSSLPADTVHL		11	25.02	1135.59	11	11.4	568.807	10.82	62	Leucine-rich HEV glycoprotein OS=Mus musculus GN=Lrg1 PE=2 SV=1
DSEGSDGGELVLGGSDPA	DSEGSDGGELVLGGSDPA		18	25.01	1660.71	18	13.5	831.372	11.2	22	Putative uncharacterized protein OS=Mus musculus GN=Napsa PE=2 SV=1
GGVQPPLDAM(+15.99)VEQ	GGVQPPLDAMVEQ	Oxidation (M)	13	25.01	1355.64	13	-0.8	678.826	9.62	38	Putative uncharacterized protein OS=Mus musculus GN=Napsa PE=2 SV=1
GPP(+15.99)GPP(+15.99)GPPGPPSGGYD	GPPGPPGPPGPPSGGYD	Hydroxylation	17	25.01	1533.67	17	-3.1	767.842	8.14	56	Collagen alpha-1(I) chain OS=Mus musculus GN=Col1a1 PE=1 SV=4
WSSEVTGSLH	WSSEVTGSLH		10	24.98	1101.51	10	17.5	551.771	8.87	63	Egf protein OS=Mus musculus GN=Egf PE=2 SV=1
PPGP(+31.99)PGPP(+15.99)GPPSGGYD	PPGPPGPPGPPSGGYD	Dihydroxy; Hydroxylation	16	24.96	1492.65	16	6.8	747.336	7.57	50	Collagen alpha-1(I) chain OS=Mus musculus GN=Col1a1 PE=1 SV=4
Q(-17.03)NDVGHPFS	QNDVGHPFS	Pyro-glu from Q	9	24.96	982.414	9	3.9	492.216	8.88	47	Egf protein OS=Mus musculus GN=Egf PE=2 SV=1
ASVNTDFAFS	ASVNTDFAFS		10	24.95	1057.47	10	19.1	529.753	13.82	64	Serine protease inhibitor A3K OS=Mus musculus GN=Serpina3k PE=1 SV=2
GPP(+15.99)GPP(+15.99)GPPSGGYDF	GPPGPPGPPSGGYDF	Hydroxylation	15	24.95	1429.62	15	1.1	715.816	11.22	59	Collagen alpha-1(I) chain OS=Mus musculus GN=Col1a1 PE=1 SV=4
GPP(+15.99)GPP(+15.99)GPPGPPGPPSGG	GPPGPPGPPGPPGPPSGG	Hydroxylation	18	24.92	1506.71	18	8.9	754.369	7.63	61	Collagen alpha-1(I) chain OS=Mus musculus GN=Col1a1 PE=1 SV=4
NVQ(+.98)KINGEWHT	NVQKINGEWHT	Deamidation (NQ)	11	24.91	1325.64	11	0.5	663.826	7.81	57	Major urinary protein 13 OS=Mus musculus GN=Mup13 PE=3 SV=1
GPP(+31.99)GPPGPP(+15.99)GPPSGGYDF	GPPGPPGPPGPPSGGYDF	Dihydroxy; Hydroxylation	18	24.87	1696.74	18	2.1	849.378	11.3	60	Collagen alpha-1(I) chain OS=Mus musculus GN=Col1a1 PE=1 SV=4
WTDVGM(+15.99)SPRIES	WTDVGMSPRIES	Oxidation (M)	12	24.86	1392.63	12	2	697.326	8.6	67	Egf protein OS=Mus musculus GN=Egf PE=2 SV=1
IDQTRVLNLGP	IDQTRVLNLGP		11	24.85	1224.68	11	16.2	613.359	11.84	68	Uromodulin OS=Mus musculus GN=Umod PE=1 SV=1
WTDVGMSPRIESASLQGSDRVL	WTDVGMSPRIESASLQGSDRVL		22	24.84	2403.19	22	-22.7	802.051	16.66	68	Egf protein OS=Mus musculus GN=Egf PE=2 SV=1
P(+31.99)PGPPGPPGPP(+31.99)GPPSGGYDFS	PPGPPGPPGPPGPPSGGYDFS	Dihydroxy	21	24.83	1993.87	21	13.1	665.639	10.01	66	Collagen alpha-1(I) chain OS=Mus musculus GN=Col1a1 PE=1 SV=4
WTDVGMSPR	WTDVGMSPR		9	24.81	1047.48	9	16.5	524.756	8.45	67	Egf protein OS=Mus musculus GN=Egf PE=2 SV=1
SAEDPFIAIH	SAEDPFIAIH		10	24.8	1098.53	10	-4.9	550.272	12.85	43	Pancreatic alpha-amylase OS=Mus musculus GN=Amy2 PE=1 SV=2
AGPP(+15.99)GPAGPAGPP(+15.99)GP	AGPPGPAGPAGPPGP	Hydroxylation	15	24.77	1227.59	15	-1	614.801	6.85	47	Collagen alpha-1(I) chain OS=Mus musculus GN=Col1a1 PE=1 SV=4
NIAVDPIERLM(+15.99)	NIAVDPIERLM	Oxidation (M)	11	24.76	1285.67	11	10.8	643.849	12.59	64	Egf protein OS=Mus musculus GN=Egf PE=2 SV=1
DDPSVPLQPV	DDPSVPLQPV		10	24.76	1065.53	10	1.2	533.775	11.25	28	Complement C4-B OS=Mus musculus GN=C4b PE=1 SV=3
KP(+15.99)GERGLP(+15.99)GEF	KPGERGLPGEF	Hydroxylation	11	24.7	1217.6	11	0	609.809	7.38	46	Collagen alpha-2(I) chain OS=Mus musculus GN=Col1a2 PE=2 SV=2
TGPSEEIRAL	TGPSEEIRAL		10	24.65	1071.56	10	1.6	536.786	9.4	37	Putative uncharacterized protein OS=Mus musculus GN=Napsa PE=2 SV=1
ILGGQEAAAH	ILGGQEAAAH		10	24.63	965.493	10	-4.6	483.752	4.99	29	Cfd protein OS=Mus musculus GN=Cfd PE=2 SV=1
NEKDGETFQL	NEKDGETFQL		10	24.62	1179.54	10	1.1	590.778	10.71	23	Major urinary protein 13 OS=Mus musculus GN=Mup13 PE=3 SV=1
K(+15.99)PGEQGVPGDLGAP(+15.99)GPSG	KPGEQGVPGDLGAPGPSG	Hydroxylation	18	24.62	1650.78	18	0.4	826.4	7.5	47	Collagen alpha-1(I) chain OS=Mus musculus GN=Col1a1 PE=1 SV=4
LQNSIIDLLNS	LQNSIIDLLNS		11	24.62	1228.67	11	-8.7	615.335	28.54	68	Kidney androgen-regulated protein OS=Mus musculus GN=Kap PE=2 SV=1
VEQGLLEKPVFS	VEQGLLEKPVFS		12	24.58	1344.73	12	8.9	673.378	12.93	67	Putative uncharacterized protein OS=Mus musculus GN=Napsa PE=2 SV=1
SVGNQQVQVGVVQ	SVGNQQVQVGVVQ		13	24.56	1340.7	13	7.9	671.365	8.75	63	Collagen alpha3(VI) (Fragment) OS=Mus musculus GN=Col6a3 PE=2 SV=1
LINEKDGETF	LINEKDGETF		10	24.54	1164.57	10	0.2	583.29	8.79	24	Major urinary protein 13 OS=Mus musculus GN=Mup13 PE=3 SV=1
GVP(+15.99)GDLGAP(+15.99)GPSGARGE	GVPGDLGAPGPSGARGE	Hydroxylation	17	24.54	1524.72	17	4.1	763.369	6.13	43	Collagen alpha-1(I) chain OS=Mus musculus GN=Col1a1 PE=1 SV=4
GPP(+31.99)GPPGPP(+15.99)GPPSGGY	GPPGPPGPPGPPSGGY	Dihydroxy; Hydroxylation	16	24.54	1434.64	16	5.9	718.332	7.9	59	Collagen alpha-1(I) chain OS=Mus musculus GN=Col1a1 PE=1 SV=4
SILKTDYDNYI	SILKTDYDNYI		11	24.51	1343.66	11	11.4	672.845	13.76	66	MCG15829 isoform CRA_a OS=Mus musculus GN=Mup3 PE=2 SV=1
ILGGQEAAAHAR(+15.99)PYMAS	ILGGQEAAAHARPYMAS	Hydroxylation	17	24.5	1757.85	17	25.2	586.973	8.26	68	Cfd protein OS=Mus musculus GN=Cfd PE=2 SV=1
SLSAPEPYKR	SLSAPEPYKR		10	24.5	1146.6	10	35.6	383.222	5.65	67	Cfd protein OS=Mus musculus GN=Cfd PE=2 SV=1
TIPKTDYDNFL	TIPKTDYDNFL		11	24.5	1325.65	11	13.2	663.841	14.33	66	Major urinary protein 13 OS=Mus musculus GN=Mup13 PE=3 SV=1
EESSSMERNFNVEQISGY	EESSSMERNFNVEQISGY		18	24.48	2104.9	18	6.8	702.646	13.83	59	MCG15829 isoform CRA_a OS=Mus musculus GN=Mup3 PE=2 SV=1
LSEGQNSFSNSY	LSEGQNSFSNSY		12	24.46	1331.56	12	3.7	666.791	9.17	50	AI182371 protein OS=Mus musculus GN=AI182371 PE=2 SV=1
NSVFDQLG	NSVFDQLG		8	24.4	878.413	8	23.7	440.224	13.48	60	Kidney androgen-regulated protein OS=Mus musculus GN=Kap PE=2 SV=1
YGREPDLSLDIKEK	YGREPDLSLDIKEK		14	24.38	1661.86	14	8.3	554.966	8.59	60	MCG15829 isoform CRA_a OS=Mus musculus GN=Mup3 PE=2 SV=1
DVQSVVPHPGSRPDSLEDDL	DVQSVVPHPGSRPDSLEDDL		20	24.36	2161.03	20	2.6	721.352	12.02	54	Cfd protein OS=Mus musculus GN=Cfd PE=2 SV=1
N(+.98)SVFDQLGS	NSVFDQLGS	Deamidation (NQ)	9	24.34	966.429	9	5.5	484.225	14.51	49	Kidney androgen-regulated protein OS=Mus musculus GN=Kap PE=2 SV=1
GPP(+15.99)GPP(+15.99)GPPGPPGPPSGGYD	GPPGPPGPPGPPGPPSGGYD	Hydroxylation	20	24.32	1784.8	20	-6.9	893.401	8.63	59	Collagen alpha-1(I) chain OS=Mus musculus GN=Col1a1 PE=1 SV=4
TVDETYVPKE	TVDETYVPKE		10	24.3	1179.57	10	1.6	590.791	7.71	23	Albumin 1 OS=Mus musculus GN=Alb PE=2 SV=1
RP(+15.99)GEVGPPGP(+31.99)PGPAGEKGSPG	RPGEVGPPGPPGPAGEKGSPG	Hydroxylation; Dihydroxy	21	24.3	1943.93	21	0	648.985	4.27	47	Collagen alpha-1(I) chain OS=Mus musculus GN=Col1a1 PE=1 SV=4
GPP(+31.99)GPPGPP(+31.99)GPPGPPSGGYDF	GPPGPPGPPGPPGPPSGGYDF	Dihydroxy	21	24.29	1963.86	21	5.5	655.63	11.33	62	Collagen alpha-1(I) chain OS=Mus musculus GN=Col1a1 PE=1 SV=4
GP(+15.99)PGPP(+15.99)GPPSGGYDFS	GPPGPPGPPSGGYDFS	Hydroxylation	16	24.28	1516.65	16	-8.9	759.324	9.76	59	Collagen alpha-1(I) chain OS=Mus musculus GN=Col1a1 PE=1 SV=4
LVSINKELQ	LVSINKELQ		9	24.27	1042.6	9	40.1	522.329	9.18	68	Kidney androgen-regulated protein OS=Mus musculus GN=Kap PE=2 SV=1
ILGGQEAAAHA	ILGGQEAAAHA		11	24.25	1036.53	11	5.4	519.275	6.01	51	Cfd protein OS=Mus musculus GN=Cfd PE=2 SV=1
YLEDPRYPR	YLEDPRYPR		9	24.25	1207.6	9	31.8	403.553	7.3	66	Muc10 protein OS=Mus musculus GN=Prol1 PE=2 SV=1
ILGGQEAAAHARP(+15.99)YMA	ILGGQEAAAHARPYMA	Hydroxylation	16	24.24	1670.82	16	-23.6	836.398	7.95	68	Cfd protein OS=Mus musculus GN=Cfd PE=2 SV=1
GP(+15.99)PGPP(+15.99)GPPSGGYD	GPPGPPGPPSGGYD	Hydroxylation	14	24.22	1282.55	14	2.6	642.282	7.57	39	Collagen alpha-1(I) chain OS=Mus musculus GN=Col1a1 PE=1 SV=4
GGTLLDEQWV	GGTLLDEQWV		10	24.22	1116.55	10	7.1	559.284	22.79	60	Cfd protein OS=Mus musculus GN=Cfd PE=2 SV=1
LIQNDVGHPFSLA	LIQNDVGHPFSLA		13	24.21	1409.73	13	-14.4	705.862	14.74	68	Egf protein OS=Mus musculus GN=Egf PE=2 SV=1
GPP(+15.99)GPP(+31.99)GPPGPPSGGYDFS	GPPGPPGPPGPPSGGYDFS	Hydroxylation; Dihydroxy	19	24.19	1783.77	19	3.2	892.894	10.18	62	Collagen alpha-1(I) chain OS=Mus musculus GN=Col1a1 PE=1 SV=4
GPP(+15.99)GPTGPTGPP(+15.99)GFPG	GPPGPTGPTGPPGFPG	Hydroxylation	16	24.15	1420.66	16	10.4	711.346	9.99	67	Collagen alpha-1(I) chain OS=Mus musculus GN=Col1a1 PE=1 SV=4
GEQGVP(+15.99)GDLGAP(+15.99)GPSG	GEQGVPGDLGAPGPSG	Hydroxylation	16	24.12	1425.64	16	13.1	713.835	7.68	20	Collagen alpha-1(I) chain OS=Mus musculus GN=Col1a1 PE=1 SV=4
DGEEYIPFKQ	DGEEYIPFKQ		10	24.1	1224.57	10	-1.3	613.29	10.76	50	Glutathione peroxidase (Fragment) OS=Mus musculus GN=Gpx3 PE=3 SV=1
GLP(+15.99)GPRGIP(+15.99)GPAG	GLPGPRGIPGPAG	Hydroxylation	13	24.1	1176.62	13	16.9	589.33	8.33	68	Collagen alpha-2(I) chain OS=Mus musculus GN=Col1a2 PE=2 SV=2
NIGFP(+15.99)GPK(+15.99)GPSG	NIGFPGPKGPSG	Hydroxylation	12	24.06	1158.57	12	26.1	580.306	8.31	68	Collagen alpha-2(I) chain OS=Mus musculus GN=Col1a2 PE=2 SV=2
LVGQLGENSEI	LVGQLGENSEI		11	24.05	1157.59	11	3.8	579.806	11.53	51	ATP-binding cassette sub-family A member 13 OS=Mus musculus GN=Abca13 PE=2 SV=1
AVFEDHLWVSD	AVFEDHLWVSD		11	24.04	1316.6	11	10.6	659.316	15.68	59	Egf protein OS=Mus musculus GN=Egf PE=2 SV=1
GVSVPGPMGPSGPRG	GVSVPGPMGPSGPRG		15	24.01	1350.67	15	4.9	676.346	8.81	68	Collagen alpha-1(I) chain OS=Mus musculus GN=Col1a1 PE=1 SV=4
EEASSTGRNFNVQKIN	EEASSTGRNFNVQKIN		16	23.99	1792.87	16	17.5	598.641	7.52	66	Major urinary protein 13 OS=Mus musculus GN=Mup13 PE=3 SV=1
VSINKELQN(+.98)	VSINKELQN	Deamidation (NQ)	9	23.98	1044.55	9	2.8	523.281	7.63	34	Kidney androgen-regulated protein OS=Mus musculus GN=Kap PE=2 SV=1
VEQGLLEKPV	VEQGLLEKPV		10	23.97	1110.63	10	13.6	556.329	9.26	58	Putative uncharacterized protein OS=Mus musculus GN=Napsa PE=2 SV=1
SINKELQNS	SINKELQNS		9	23.96	1031.52	9	-5.6	516.767	4.96	24	Kidney androgen-regulated protein OS=Mus musculus GN=Kap PE=2 SV=1
GDAGPP(+15.99)GPAGPAGPP(+15.99)GPIG	GDAGPPGPAGPAGPPGPIG	Hydroxylation	19	23.95	1569.74	19	-2.7	785.876	8.61	55	Collagen alpha-1(I) chain OS=Mus musculus GN=Col1a1 PE=1 SV=4
EESSSM(+15.99)ERNFNVEQISGY	EESSSMERNFNVEQISGY	Oxidation (M)	18	23.91	2120.9	18	-2.8	707.971	11.42	50	MCG15829 isoform CRA_a OS=Mus musculus GN=Mup3 PE=2 SV=1
LQTLNRPDSELQLSTGNGL	LQTLNRPDSELQLSTGNGL		19	23.91	2055.06	19	13.9	686.037	12.94	67	Alpha-1-antitrypsin 1-3 OS=Mus musculus GN=Serpina1c PE=1 SV=2
VVPHPGSRPDSLEDDL	VVPHPGSRPDSLEDDL		16	23.91	1731.84	16	6.3	578.292	9.35	51	Cfd protein OS=Mus musculus GN=Cfd PE=2 SV=1
PSVPLQPVT	PSVPLQPVT		9	23.85	936.528	9	3.1	469.273	9.92	36	Complement C4-B OS=Mus musculus GN=C4b PE=1 SV=3
LLEPSGITIDYLTDTL	LLEPSGITIDYLTDTL		16	23.82	1762.92	16	-19	882.453	37.72	68	Egf protein OS=Mus musculus GN=Egf PE=2 SV=1
NVQ(+.98)KINGEWHTI	NVQKINGEWHTI	Deamidation (NQ)	12	23.8	1438.72	12	26.4	480.593	9.11	64	Major urinary protein 13 OS=Mus musculus GN=Mup13 PE=3 SV=1
KVTDDDAPNTPAWK	KVTDDDAPNTPAWK		14	23.77	1556.75	14	1.2	519.924	7.4	51	Cadherin 1 isoform CRA_a OS=Mus musculus GN=Cdh1 PE=2 SV=1
GPPGP(+31.99)PGPP(+15.99)GPPSGGYDF	GPPGPPGPPGPPSGGYDF	Dihydroxy; Hydroxylation	18	23.76	1696.74	18	0.7	849.376	11.37	60	Collagen alpha-1(I) chain OS=Mus musculus GN=Col1a1 PE=1 SV=4
PSVPLQPVTP	PSVPLQPVTP		10	23.71	1033.58	10	-6.2	517.794	11.2	48	Complement C4-B OS=Mus musculus GN=C4b PE=1 SV=3
LQGIP(+15.99)GTGGPP(+15.99)GENG	LQGIPGTGGPPGENG	Hydroxylation	15	23.67	1381.65	15	3.1	691.833	8.72	57	Putative uncharacterized protein OS=Mus musculus GN=Col3a1 PE=2 SV=1
FDSFGDLSSAS	FDSFGDLSSAS		11	23.67	1131.47	11	5.5	566.746	13.26	58	Beta-globin OS=Mus musculus GN=Hbbt1 PE=3 SV=1
ILGGQEAAAHARP(+15.99)YM	ILGGQEAAAHARPYM	Hydroxylation	15	23.66	1599.78	15	38.8	534.289	8.44	68	Cfd protein OS=Mus musculus GN=Cfd PE=2 SV=1
GPP(+15.99)GAQGPP(+15.99)GSPGPLG	GPPGAQGPPGSPGPLG	Hydroxylation	16	23.65	1373.66	16	10.9	687.843	8.2	60	Putative uncharacterized protein OS=Mus musculus GN=Col3a1 PE=2 SV=1
LM(+15.99)AHLINEKDGETF	LMAHLINEKDGETF	Oxidation (M)	14	23.64	1632.78	14	13.1	545.275	9.21	58	Major urinary protein 13 OS=Mus musculus GN=Mup13 PE=3 SV=1
LSAPEPYKR	LSAPEPYKR		9	23.58	1059.57	9	35	354.21	5.18	67	Cfd protein OS=Mus musculus GN=Cfd PE=2 SV=1
GPP(+15.99)GPTGPQGPIG	GPPGPTGPQGPIG	Hydroxylation	13	23.56	1146.57	13	1.5	574.292	8.13	58	Collagen alpha-1(V) chain OS=Mus musculus GN=Col5a1 PE=2 SV=2
EESSSMERN(+15.99)FNVEQISGYW	EESSSMERNFNVEQISGYW	Hydroxylation	19	23.54	2306.97	19	4.7	770.003	20.72	66	MCG15829 isoform CRA_a OS=Mus musculus GN=Mup3 PE=2 SV=1
INKELQNSIID	INKELQNSIID		11	23.51	1285.69	11	9.1	643.857	9.19	60	Kidney androgen-regulated protein OS=Mus musculus GN=Kap PE=2 SV=1
LQGSMLKPS	LQGSMLKPS		9	23.48	959.511	9	47.3	480.786	7.38	68	Egf protein OS=Mus musculus GN=Egf PE=2 SV=1
HLINEKDGETFQLM	HLINEKDGETFQLM		14	23.47	1673.81	14	17.1	558.953	12.36	65	Major urinary protein 13 OS=Mus musculus GN=Mup13 PE=3 SV=1
DVYLDVWQK	DVYLDVWQK		9	23.46	1164.58	9	-1.3	583.297	15.51	67	Deoxyribonuclease-1 OS=Mus musculus GN=Dnase1 PE=2 SV=2
DYEHNFNTY	DYEHNFNTY		9	23.45	1201.47	9	2	601.742	9.18	38	Meprin A subunit alpha OS=Mus musculus GN=Mep1a PE=1 SV=4
VGGVQPPLDAM(+15.99)VEQ	VGGVQPPLDAMVEQ	Oxidation (M)	14	23.44	1454.71	14	0.8	728.362	10.01	54	Putative uncharacterized protein OS=Mus musculus GN=Napsa PE=2 SV=1
EKENVPNVEIL	EKENVPNVEIL		11	23.44	1282.68	11	-2.1	642.344	12.5	47	ATP-binding cassette sub-family A member 13 OS=Mus musculus GN=Abca13 PE=2 SV=1
A(+42.01)EVEETLKRL	AEVEETLKRL	Acetylation (N-term)	10	23.41	1228.67	10	12.3	615.348	22.09	63	Dynein light chain roadblock-type 1 OS=Mus musculus GN=Dynlrb1 PE=1 SV=3
LNSVFD(+21.98)QLG	LNSVFDQLG	Sodium adduct	9	23.41	1013.48	9	19	507.757	16.91	67	Kidney androgen-regulated protein OS=Mus musculus GN=Kap PE=2 SV=1
GPPGP(+31.99)PGPP(+15.99)GPPGPPSGG	GPPGPPGPPGPPGPPSGG	Dihydroxy; Hydroxylation	18	23.34	1522.71	18	15.7	508.584	6.82	59	Collagen alpha-1(I) chain OS=Mus musculus GN=Col1a1 PE=1 SV=4
GPP(+15.99)GPPGPP(+15.99)GPPGPPS	GPPGPPGPPGPPGPPS	Hydroxylation	16	23.33	1392.67	16	6.5	697.345	7.59	60	Collagen alpha-1(I) chain OS=Mus musculus GN=Col1a1 PE=1 SV=4
GPPGP(+31.99)PGPPGPP(+15.99)GPPSGGYD	GPPGPPGPPGPPGPPSGGYD	Dihydroxy; Hydroxylation	20	23.32	1800.8	20	-1.6	901.404	8.16	58	Collagen alpha-1(I) chain OS=Mus musculus GN=Col1a1 PE=1 SV=4
GLYGREPDLSSDIKER	GLYGREPDLSSDIKER		16	23.27	1833.92	16	23.5	459.498	8.31	60	Major urinary protein 13 OS=Mus musculus GN=Mup13 PE=3 SV=1
SVPGPMGPSGPRG	SVPGPMGPSGPRG		13	23.24	1194.58	13	19.4	598.31	7.67	68	Collagen alpha-1(I) chain OS=Mus musculus GN=Col1a1 PE=1 SV=4
GLP(+15.99)GPPGAPGPQG	GLPGPPGAPGPQG	Hydroxylation	13	23.21	1116.56	13	13.1	559.293	8.18	63	Collagen alpha-1(I) chain OS=Mus musculus GN=Col1a1 PE=1 SV=4
KP(+15.99)GEQGVPGDL	KPGEQGVPGDL	Hydroxylation	11	23.2	1111.55	11	1.2	556.783	8.07	23	Collagen alpha-1(I) chain OS=Mus musculus GN=Col1a1 PE=1 SV=4
ALDLTRNA	ALDLTRNA		8	23.2	872.472	8	24.1	437.254	7.98	63	Leucine-rich HEV glycoprotein OS=Mus musculus GN=Lrg1 PE=2 SV=1
GVP(+15.99)GDLGAPGPSG	GVPGDLGAPGPSG	Hydroxylation	13	23.19	1095.52	13	-1.4	548.766	7.99	44	Collagen alpha-1(I) chain OS=Mus musculus GN=Col1a1 PE=1 SV=4
ILGGQEAAAHARPY(+15.99)M	ILGGQEAAAHARPYM	Hydroxylation	15	23.18	1599.78	15	40.8	534.29	7.9	68	Cfd protein OS=Mus musculus GN=Cfd PE=2 SV=1
LELGGGPGAGDLQ	LELGGGPGAGDLQ		13	23.17	1182.59	13	5.3	592.304	10.74	52	Insulin-2 (Fragment) OS=Mus musculus GN=Ins2 PE=2 SV=1
LITEGVDTL	LITEGVDTL		9	23.13	959.518	9	0.7	480.766	13.39	48	Egf protein OS=Mus musculus GN=Egf PE=2 SV=1
SP(+15.99)GPPGSP(+31.99)APPGLTGN	SPGPPGSPAPPGLTGN	Hydroxylation; Dihydroxy	16	23.1	1449.67	16	2.4	725.846	7.62	59	Collagen alpha-2(I) chain OS=Mus musculus GN=Col1a2 PE=2 SV=2
INKELQNSII	INKELQNSII		10	23.1	1170.66	10	17.9	586.348	10.05	67	Kidney androgen-regulated protein OS=Mus musculus GN=Kap PE=2 SV=1
IDQTRVLNL	IDQTRVLNL		9	23.09	1070.61	9	33.3	536.329	11.9	68	Uromodulin OS=Mus musculus GN=Umod PE=1 SV=1
GIP(+15.99)GTGGPP(+15.99)GENG	GIPGTGGPPGENG	Hydroxylation	13	23.04	1140.5	13	1.7	571.261	5.76	20	Putative uncharacterized protein OS=Mus musculus GN=Col3a1 PE=2 SV=1
FDSFGDLSSA	FDSFGDLSSA		10	23	1044.44	10	12.8	523.234	14.27	56	Beta-globin OS=Mus musculus GN=Hbbt1 PE=3 SV=1
YNSEGYGVGV	YNSEGYGVGV		10	22.99	1043.46	10	-7.9	522.731	9.65	49	Meprin A subunit alpha OS=Mus musculus GN=Mep1a PE=1 SV=4
YNELRVAPEEHPV	YNELRVAPEEHPV		13	22.98	1551.77	13	17.5	518.272	8.35	53	Actin cytoplasmic 1 (Fragment) OS=Mus musculus GN=Actb PE=3 SV=1
AVVPNSAVPFDFQAEY	AVVPNSAVPFDFQAEY		16	22.94	1752.84	16	2	877.427	24.61	67	Deoxyribonuclease-1 OS=Mus musculus GN=Dnase1 PE=2 SV=2
GLP(+15.99)GPAGPP(+15.99)GE	GLPGPAGPPGE	Hydroxylation	11	22.93	979.461	11	-10.8	490.733	6.95	23	Collagen alpha-1(I) chain OS=Mus musculus GN=Col1a1 PE=1 SV=4
PPGPP(+31.99)GPP(+15.99)GPPSGGYDFS	PPGPPGPPGPPSGGYDFS	Dihydroxy; Hydroxylation	18	22.93	1726.75	18	-1.5	864.38	10.05	64	Collagen alpha-1(I) chain OS=Mus musculus GN=Col1a1 PE=1 SV=4
IEDNGNFRL	IEDNGNFRL		9	22.91	1076.53	9	11	539.276	10.38	57	Major urinary protein 13 OS=Mus musculus GN=Mup13 PE=3 SV=1
HLIN(+.98)KKDGETFQLM	HLINKKDGETFQLM	Deamidation (NQ)	14	22.88	1673.84	14	-4.5	558.953	12.29	65	Major urinary protein 20 OS=Mus musculus GN=Mup20 PE=1 SV=1
VGGVQPPLD	VGGVQPPLD		9	22.87	880.465	9	2.5	441.241	9.05	48	Putative uncharacterized protein OS=Mus musculus GN=Napsa PE=2 SV=1
AVGGVQPPLDA	AVGGVQPPLDA		11	22.86	1022.54	11	14.4	512.284	9.89	57	Putative uncharacterized protein OS=Mus musculus GN=Napsa PE=2 SV=1
ISAGPSSDEIRDSVV	ISAGPSSDEIRDSVV		15	22.86	1530.75	15	-2.6	766.382	9.51	56	Collagen alpha3(VI) (Fragment) OS=Mus musculus GN=Col6a3 PE=2 SV=1
DVGHPFSL	DVGHPFSL		8	22.85	870.423	8	25.5	436.23	13.66	65	Egf protein OS=Mus musculus GN=Egf PE=2 SV=1
GPP(+15.99)GPP(+15.99)GPIGPVG	GPPGPPGPIGPVG	Hydroxylation	13	22.81	1129.58	13	17.9	565.806	9.11	63	Collagen type XI alpha 2 OS=Mus musculus GN=Col11a2 PE=2 SV=1
SVTYDGFNT	SVTYDGFNT		9	22.79	1002.43	9	1.4	502.223	10.36	50	Major urinary protein 13 OS=Mus musculus GN=Mup13 PE=3 SV=1
KELQNSIID	KELQNSIID		9	22.77	1058.56	9	2.6	530.289	8.51	38	Kidney androgen-regulated protein OS=Mus musculus GN=Kap PE=2 SV=1
SP(+31.99)GPPGSP(+15.99)APPGLTGN	SPGPPGSPAPPGLTGN	Dihydroxy; Hydroxylation	16	22.73	1449.67	16	10.4	725.852	7.51	59	Collagen alpha-2(I) chain OS=Mus musculus GN=Col1a2 PE=2 SV=2
LNSVFD(+21.98)QL	LNSVFDQL	Sodium adduct	8	22.7	956.458	8	9.3	479.241	19.54	67	Kidney androgen-regulated protein OS=Mus musculus GN=Kap PE=2 SV=1
IGGPDDGVITPWQSSF	IGGPDDGVITPWQSSF		16	22.65	1674.79	16	2.8	838.404	26.31	67	Lysosomal thioesterase PPT2 (Fragment) OS=Mus musculus GN=Ppt2 PE=4 SV=1
AGPAGPP(+15.99)GPIG	AGPAGPPGPIG	Hydroxylation	11	22.64	905.461	11	16.4	453.745	7.76	54	Collagen alpha-1(I) chain OS=Mus musculus GN=Col1a1 PE=1 SV=4
KP(+15.99)GEQGVPGDLGAP(+15.99)GP	KPGEQGVPGDLGAPGP	Hydroxylation	16	22.61	1506.73	16	2	754.375	8.1	46	Collagen alpha-1(I) chain OS=Mus musculus GN=Col1a1 PE=1 SV=4
FDGTDYKV	FDGTDYKV		8	22.61	943.429	8	-7.5	472.718	8.59	47	Egf protein OS=Mus musculus GN=Egf PE=2 SV=1
LIDGSQNTGNANF	LIDGSQNTGNANF		13	22.6	1349.62	13	0.8	675.818	9.33	59	Collagen alpha3(VI) (Fragment) OS=Mus musculus GN=Col6a3 PE=2 SV=1
GPP(+15.99)GPAGPAGPP(+15.99)GP	GPPGPAGPAGPPGP	Hydroxylation	14	22.6	1156.55	14	2.3	579.284	6.75	21	Collagen alpha-1(I) chain OS=Mus musculus GN=Col1a1 PE=1 SV=4
GPP(+15.99)GPPGPP(+15.99)GPPGPPSG	GPPGPPGPPGPPGPPSG	Hydroxylation	17	22.59	1449.69	17	-0.6	725.851	7.46	60	Collagen alpha-1(I) chain OS=Mus musculus GN=Col1a1 PE=1 SV=4
GEVGKP(+15.99)GERGLP(+15.99)GEF	GEVGKPGERGLPGEF	Hydroxylation	15	22.59	1559.76	15	-2.4	520.925	7.83	46	Collagen alpha-2(I) chain OS=Mus musculus GN=Col1a2 PE=2 SV=2
VSINKELQN	VSINKELQN		9	22.53	1043.56	9	14.4	522.795	6.77	58	Kidney androgen-regulated protein OS=Mus musculus GN=Kap PE=2 SV=1
AP(+15.99)GAPGPVGP	APGAPGPVGP	Hydroxylation	10	22.51	834.423	10	-23.1	418.209	7.07	21	Collagen alpha-1(I) chain OS=Mus musculus GN=Col1a1 PE=1 SV=4
SGKEGPVGLP(+15.99)G	SGKEGPVGLPG	Hydroxylation	11	22.49	1012.52	11	3.2	507.268	6.8	45	Collagen alpha-2(I) chain OS=Mus musculus GN=Col1a2 PE=2 SV=2
FLEEAKNHYQAEV	FLEEAKNHYQAEV		13	22.47	1576.75	13	20	526.602	8.43	64	Alpha-1-antitrypsin 1-3 OS=Mus musculus GN=Serpina1c PE=1 SV=2
FIDQTRVL	FIDQTRVL		8	22.44	990.55	8	45	496.305	10.62	68	Uromodulin OS=Mus musculus GN=Umod PE=1 SV=1
ASLQGSDRVL	ASLQGSDRVL		10	22.44	1044.56	10	15.8	523.294	8.39	60	Egf protein OS=Mus musculus GN=Egf PE=2 SV=1
GHHLGKDFTPAAQAA	GHHLGKDFTPAAQAA		15	22.42	1519.75	15	18.5	507.601	5.22	67	Beta-globin OS=Mus musculus GN=Hbbt1 PE=3 SV=1
LESLPEGLLR	LESLPEGLLR		10	22.38	1125.64	10	18.1	563.837	14.76	67	Leucine-rich HEV glycoprotein OS=Mus musculus GN=Lrg1 PE=2 SV=1
AVEQDTLQEFL	AVEQDTLQEFL		11	22.37	1291.63	11	1.6	646.823	24.44	50	SH3 domain-binding glutamic acid-rich-like protein 3 OS=Mus musculus GN=Sh3bgrl3 PE=1 SV=1
TTGEVGKP(+31.99)GERGLPGEFGLP(+15.99)GP	TTGEVGKPGERGLPGEFGLPGP	Dihydroxy; Hydroxylation	22	22.36	2199.08	22	4	734.037	9.88	66	Collagen alpha-2(I) chain OS=Mus musculus GN=Col1a2 PE=2 SV=2
NAAGHLDDLPGALSAL	NAAGHLDDLPGALSAL		16	22.35	1533.78	16	6.2	767.901	21.8	67	Alpha globin 1 OS=Mus musculus GN=Hba-a1 PE=2 SV=1
NLDQVEKTF	NLDQVEKTF		9	22.34	1092.55	9	47	547.306	10.53	48	ATP-binding cassette sub-family A member 13 OS=Mus musculus GN=Abca13 PE=2 SV=1
GKLLDELNRDKPDTY	GKLLDELNRDKPDTY		15	22.32	1775.91	15	19.5	592.987	9.34	63	Deoxyribonuclease-1 OS=Mus musculus GN=Dnase1 PE=2 SV=2
SVVPHPGSRPDSLEDDLI	SVVPHPGSRPDSLEDDLI		18	22.32	1931.96	18	-7.1	966.98	12.84	58	Cfd protein OS=Mus musculus GN=Cfd PE=2 SV=1
SGTTGEVGKP(+15.99)GERGLP(+15.99)GE	SGTTGEVGKPGERGLPGE	Hydroxylation	18	22.31	1758.84	18	-4.7	587.284	4.6	21	Collagen alpha-2(I) chain OS=Mus musculus GN=Col1a2 PE=2 SV=2
GPP(+15.99)GPPGPPGP(+15.99)PGPPS	GPPGPPGPPGPPGPPS	Hydroxylation	16	22.27	1392.67	16	-3.1	697.339	7.52	60	Collagen alpha-1(I) chain OS=Mus musculus GN=Col1a1 PE=1 SV=4
YGREPDLSSDIK	YGREPDLSSDIK		12	22.27	1378.67	12	2.4	460.566	7.85	48	Major urinary protein 13 OS=Mus musculus GN=Mup13 PE=3 SV=1
IGFP(+15.99)GPKGPSG	IGFPGPKGPSG	Hydroxylation	11	22.26	1028.53	11	39.3	515.292	8.37	68	Collagen alpha-2(I) chain OS=Mus musculus GN=Col1a2 PE=2 SV=2
GPP(+15.99)GPPGP(+31.99)PGPPGPPS	GPPGPPGPPGPPGPPS	Hydroxylation; Dihydroxy	16	22.23	1408.66	16	3.5	705.341	6.77	59	Collagen alpha-1(I) chain OS=Mus musculus GN=Col1a1 PE=1 SV=4
VSIN(+.98)KELQNS	VSINKELQNS	Deamidation (NQ)	10	22.22	1131.58	10	-1.4	566.795	8.05	44	Kidney androgen-regulated protein OS=Mus musculus GN=Kap PE=2 SV=1
GPP(+15.99)GPP(+15.99)SGGYDFS	GPPGPPSGGYDFS	Hydroxylation	13	22.2	1265.52	13	8.9	633.773	9.09	55	Collagen alpha-1(I) chain OS=Mus musculus GN=Col1a1 PE=1 SV=4
EEASSTGRNFNVQ(+.98)KINGEWHT	EEASSTGRNFNVQKINGEWHT	Deamidation (NQ)	21	22.18	2404.1	21	10.5	602.04	9.35	64	Major urinary protein 13 OS=Mus musculus GN=Mup13 PE=3 SV=1
IFEEHTQSPL	IFEEHTQSPL		10	22.17	1199.58	10	10.6	600.805	9.03	61	Alpha-1-antitrypsin 1-3 OS=Mus musculus GN=Serpina1c PE=1 SV=2
IFEEHTQSPI	IFEEHTQSPI		10	22.17	1199.58	10	10.6	600.805	9.03	61
SNLLEPSGITIDYLTDTL	SNLLEPSGITIDYLTDTL		18	22.17	1964	18	-1.6	983.005	38.16	67	Egf protein OS=Mus musculus GN=Egf PE=2 SV=1
VSINKELQNSIID(+21.98)L	VSINKELQNSIIDL	Sodium adduct	14	22.12	1606.85	14	13.3	804.445	22.12	67	Kidney androgen-regulated protein OS=Mus musculus GN=Kap PE=2 SV=1
LLEPSGITID	LLEPSGITID		10	22.09	1056.57	10	16.6	529.301	14.99	63	Egf protein OS=Mus musculus GN=Egf PE=2 SV=1
DITDVVKPI	DITDVVKPI		9	21.99	998.565	9	21.1	500.3	12.22	65	Kallikrein-1 OS=Mus musculus GN=Klk1 PE=1 SV=3
GPPGP(+31.99)PGPPGP(+31.99)PGPPSGGY	GPPGPPGPPGPPGPPSGGY	Dihydroxy	19	21.97	1701.76	19	-0.3	851.889	8.08	60	Collagen alpha-1(I) chain OS=Mus musculus GN=Col1a1 PE=1 SV=4
GEAGRP(+15.99)GEAGLP(+15.99)GAKG	GEAGRPGEAGLPGAKG	Hydroxylation	16	21.95	1454.71	16	-4.8	485.909	4.09	21	Collagen alpha-1(I) chain OS=Mus musculus GN=Col1a1 PE=1 SV=4
Q(-17.03)ADGPDM(+15.99)QSLFTQY	QADGPDMQSLFTQY	Pyro-glu from Q; Oxidation (M)	14	21.94	1598.66	14	-2.5	800.333	19.47	56	Apolipoprotein A-II OS=Mus musculus GN=Apoa2 PE=1 SV=2
LPPPPPPPPP	LPPPPPPPPP		10	21.91	1004.57	10	19.1	503.302	8.44	67	MKIAA0696 protein (Fragment) OS=Mus musculus GN=Fbxw11 PE=2 SV=1
LSAPEPY	LSAPEPY		7	21.89	775.375	7	-7.2	388.692	9.19	40	Cfd protein OS=Mus musculus GN=Cfd PE=2 SV=1
ISAGPSSDEIRDSVVA	ISAGPSSDEIRDSVVA		16	21.88	1601.79	16	1	801.903	9.28	58	Collagen alpha3(VI) (Fragment) OS=Mus musculus GN=Col6a3 PE=2 SV=1
WVDQQNGVITVTDM(+15.99)TGKNSRVL	WVDQQNGVITVTDMTGKNSRVL	Oxidation (M)	22	21.88	2476.24	22	-21.2	826.403	12.01	68	Egf protein OS=Mus musculus GN=Egf PE=2 SV=1
GEQGVP(+15.99)GDLGAP(+15.99)GP	GEQGVPGDLGAPGP	Hydroxylation	14	21.85	1281.58	14	6.9	641.803	8.1	21	Collagen alpha-1(I) chain OS=Mus musculus GN=Col1a1 PE=1 SV=4
GPP(+15.99)GPTGPTGPPGF(+31.99)PG	GPPGPTGPTGPPGFPG	Hydroxylation; Dihydroxy	16	21.85	1436.66	16	9.2	719.342	9.11	65	Collagen alpha-1(I) chain OS=Mus musculus GN=Col1a1 PE=1 SV=4
SPPLIGQQATVSD	SPPLIGQQATVSD		13	21.83	1311.67	13	6	656.845	9.61	58	Fibronectin OS=Mus musculus GN=Fn1 PE=2 SV=1
SAPEPYKRWYDVQS	SAPEPYKRWYDVQS		14	21.82	1724.82	14	24.1	575.96	9.9	68	Cfd protein OS=Mus musculus GN=Cfd PE=2 SV=1
GEQGVPGD(+15.99)LGAP(+15.99)GPSG	GEQGVPGDLGAPGPSG	Hydroxylation	16	21.8	1425.64	16	10.5	713.833	7.82	20	Collagen alpha-1(I) chain OS=Mus musculus GN=Col1a1 PE=1 SV=4
DGTSGHP(+15.99)GPIGPP(+15.99)GPRG	DGTSGHPGPIGPPGPRG	Hydroxylation	17	21.79	1586.74	17	17.6	529.931	4.51	57	Putative uncharacterized protein OS=Mus musculus GN=Col3a1 PE=2 SV=1
ELQNSIIDLLN	ELQNSIIDLLN		11	21.78	1270.68	11	12.5	636.354	28.95	67	Kidney androgen-regulated protein OS=Mus musculus GN=Kap PE=2 SV=1
GP(+15.99)PGPTGPTGPP(+31.99)GFPGAVG	GPPGPTGPTGPPGFPGAVG	Hydroxylation; Dihydroxy	19	21.76	1663.78	19	3.3	832.902	9.75	67	Collagen alpha-1(I) chain OS=Mus musculus GN=Col1a1 PE=1 SV=4
AHSLSAPEPY	AHSLSAPEPY		10	21.7	1070.5	10	4.1	536.261	8.18	52	Cfd protein OS=Mus musculus GN=Cfd PE=2 SV=1
FDQLGSYR	FDQLGSYR		8	21.7	984.466	8	18.3	493.25	8.37	67	Kidney androgen-regulated protein OS=Mus musculus GN=Kap PE=2 SV=1
EQIHVLENSLVL	EQIHVLENSLVL		12	21.7	1392.76	12	-2.6	697.386	19.66	66	Major urinary protein 13 OS=Mus musculus GN=Mup13 PE=3 SV=1
TSGLDRESYPT	TSGLDRESYPT		11	21.69	1224.56	11	6.3	613.292	7.09	31	Cadherin 1 isoform CRA_a OS=Mus musculus GN=Cdh1 PE=2 SV=1
EESSSMER(+15.99)NFNVEQISGYWFSIAEA	EESSSMERNFNVEQISGYWFSIAEA	Hydroxylation	25	21.68	2925.28	25	-30.7	976.069	37.52	68	MCG15829 isoform CRA_a OS=Mus musculus GN=Mup3 PE=2 SV=1
TIDYLTDT	TIDYLTDT		8	21.65	940.439	8	-2.4	471.226	11.56	26	Egf protein OS=Mus musculus GN=Egf PE=2 SV=1
NIGFP(+15.99)GPKGPS	NIGFPGPKGPS	Hydroxylation	11	21.6	1085.55	11	28.1	543.798	8.53	68	Collagen alpha-2(I) chain OS=Mus musculus GN=Col1a2 PE=2 SV=2
TGEVGKP(+15.99)GERGLP(+15.99)GEF	TGEVGKPGERGLPGEF	Hydroxylation	16	21.53	1660.81	16	1.2	554.61	7.87	47	Collagen alpha-2(I) chain OS=Mus musculus GN=Col1a2 PE=2 SV=2
P(+15.99)AGLLGTQPPIGPQ	PAGLLGTQPPIGPQ	Hydroxylation	14	21.53	1360.73	14	-13.8	681.365	8.21	68	Protein SCAF8 OS=Mus musculus GN=Scaf8 PE=1 SV=1
IIFEEHSQSPL	IIFEEHSQSPL		11	21.52	1298.65	11	1.3	650.333	11.53	66	Alpha-1-antitrypsin 1-5 OS=Mus musculus GN=Serpina1e PE=1 SV=1
PGPPPPPGPPPPP	PGPPPPPGPPPPP		13	21.51	1199.63	13	9.6	600.83	8.13	60	Vasodilator-stimulated phosphoprotein OS=Mus musculus GN=Vasp PE=1 SV=4
Q(-17.03)EQTRYIIS	QEQTRYIIS	Pyro-glu from Q	9	21.49	1119.56	9	15.6	560.794	10.33	61	Putative uncharacterized protein OS=Mus musculus GN=AI182371 PE=2 SV=1
IQNDVGHPF	IQNDVGHPF		9	21.49	1025.49	9	17.9	513.763	8.52	60	Egf protein OS=Mus musculus GN=Egf PE=2 SV=1
AP(+15.99)GDRGEAGPP(+15.99)GP	APGDRGEAGPPGP	Hydroxylation	13	21.48	1208.54	13	7.2	605.283	4.24	24	Collagen alpha-1(I) chain OS=Mus musculus GN=Col1a1 PE=1 SV=4
SINKELQNSIIDLL	SINKELQNSIIDLL		14	21.46	1598.89	14	-13.1	800.441	33.66	68	Kidney androgen-regulated protein OS=Mus musculus GN=Kap PE=2 SV=1
SILKTDYDNY	SILKTDYDNY		10	21.42	1230.58	10	7.4	616.3	9.53	59	MCG15829 isoform CRA_a OS=Mus musculus GN=Mup3 PE=2 SV=1
GTTGEVGKP(+15.99)GERGLP(+15.99)G	GTTGEVGKPGERGLPG	Hydroxylation	16	21.4	1542.76	16	-5.9	515.259	4.3	21	Collagen alpha-2(I) chain OS=Mus musculus GN=Col1a2 PE=2 SV=2
SINKELQN(+.98)SIIDL	SINKELQNSIIDL	Deamidation (NQ)	13	21.4	1486.79	13	2.8	744.403	20.58	62	Kidney androgen-regulated protein OS=Mus musculus GN=Kap PE=2 SV=1
LP(+15.99)GEFGLP(+15.99)GP	LPGEFGLPGP	Hydroxylation	10	21.36	1014.5	10	20.5	508.269	14.36	66	Collagen alpha-2(I) chain OS=Mus musculus GN=Col1a2 PE=2 SV=2
GHHLGKDFTPAAQA	GHHLGKDFTPAAQA		14	21.35	1448.72	14	22.4	483.923	5.09	67	Beta-globin OS=Mus musculus GN=Hbbt1 PE=3 SV=1
VFDQLGS	VFDQLGS		7	21.33	764.37	7	27	383.203	9.53	65	Kidney androgen-regulated protein OS=Mus musculus GN=Kap PE=2 SV=1
IITDYEHNF	IITDYEHNF		9	21.32	1150.53	9	13.7	576.28	10.38	62	Meprin A subunit alpha OS=Mus musculus GN=Mep1a PE=1 SV=4
DAGPP(+15.99)GPAGPAGPP(+15.99)GPIG	DAGPPGPAGPAGPPGPIG	Hydroxylation	18	21.3	1512.72	18	-2.7	757.366	8.68	55	Collagen alpha-1(I) chain OS=Mus musculus GN=Col1a1 PE=1 SV=4
GLP(+15.99)GPP(+15.99)GAVGP	GLPGPPGAVGP	Hydroxylation	11	21.3	949.487	11	18.7	475.76	8.38	60	Collagen alpha-1(I) chain OS=Mus musculus GN=Col1a1 PE=1 SV=4
EQGVP(+15.99)GDLGAP(+15.99)GPSG	EQGVPGDLGAPGPSG	Hydroxylation	15	21.3	1368.62	15	8.5	685.321	7.73	20	Collagen alpha-1(I) chain OS=Mus musculus GN=Col1a1 PE=1 SV=4
GSM(+15.99)LKPSSL	GSMLKPSSL	Oxidation (M)	9	21.27	934.479	9	25.1	468.259	7.7	64	Egf protein OS=Mus musculus GN=Egf PE=2 SV=1
HLINEKDGETFQL	HLINEKDGETFQL		13	21.24	1542.77	13	-1.4	772.39	10.81	59	Major urinary protein 13 OS=Mus musculus GN=Mup13 PE=3 SV=1
AP(+15.99)GPVGPAGKNGDRGETGP	APGPVGPAGKNGDRGETGP	Hydroxylation	19	21.23	1748.84	19	4.4	583.958	4.27	20	Collagen alpha-1(I) chain OS=Mus musculus GN=Col1a1 PE=1 SV=4
GPP(+15.99)GPPGPP(+15.99)GPPGPPSGGYD	GPPGPPGPPGPPGPPSGGYD	Hydroxylation	20	21.21	1784.8	20	8.5	595.946	8.56	59	Collagen alpha-1(I) chain OS=Mus musculus GN=Col1a1 PE=1 SV=4
GLP(+15.99)GPAGPP(+15.99)GEA	GLPGPAGPPGEA	Hydroxylation	12	21.21	1050.5	12	0.7	526.257	7.34	23	Collagen alpha-1(I) chain OS=Mus musculus GN=Col1a1 PE=1 SV=4
PLPPPPPPPP	PLPPPPPPPP		10	21.2	1004.57	10	17.5	503.301	8.41	66	Histone-lysine N-methyltransferase OS=Mus musculus GN=Setd1a PE=4 SV=1
PIPPPPPPPP	PIPPPPPPPP		10	21.2	1004.57	10	17.5	503.301	8.41	66
IPPPPPPPPP	IPPPPPPPPP		10	21.2	1004.57	10	20.3	503.302	8.47	66
SP(+15.99)GPAGPRGPV	SPGPAGPRGPV	Hydroxylation	11	21.19	1006.52	11	17	504.276	5.03	59	Putative uncharacterized protein OS=Mus musculus GN=Col3a1 PE=2 SV=1
APGP(+31.99)KGELGPVGNP(+15.99)	APGPKGELGPVGNP	Dihydroxy; Hydroxylation	14	21.15	1336.66	14	2.4	669.34	6.88	48	Collagen alpha-2(I) chain OS=Mus musculus GN=Col1a2 PE=2 SV=2
LQTLNRPDSELQ	LQTLNRPDSELQ		12	21.15	1412.73	12	4.1	707.373	8.15	58	Alpha-1-antitrypsin 1-3 OS=Mus musculus GN=Serpina1c PE=1 SV=2
LELGGSPGDLQ	LELGGSPGDLQ		11	21.15	1084.54	11	-4.9	543.275	10.78	49	Insulin 1 OS=Mus musculus GN=Ins1 PE=2 SV=1
IHVLENSLV	IHVLENSLV		9	21.13	1022.58	9	20.1	512.306	11.57	67	Major urinary protein 13 OS=Mus musculus GN=Mup13 PE=3 SV=1
NEKDGETFQLMGL	NEKDGETFQLMGL		13	21.13	1480.69	13	2.5	741.352	20.51	60	Major urinary protein 13 OS=Mus musculus GN=Mup13 PE=3 SV=1
SDHYPVEVT	SDHYPVEVT		9	21.12	1045.47	9	1.4	523.744	8.08	24	Deoxyribonuclease-1 OS=Mus musculus GN=Dnase1 PE=2 SV=2
VSINKELQ	VSINKELQ		8	21.12	929.518	8	17.4	465.774	7.28	67	Kidney androgen-regulated protein OS=Mus musculus GN=Kap PE=2 SV=1
YSGDNDAILEWPVENRQ	YSGDNDAILEWPVENRQ		17	21.12	2004.92	17	0.1	669.313	17.38	59	Meprin A subunit alpha OS=Mus musculus GN=Mep1a PE=1 SV=4
EESSSMER(+15.99)NFNVEQISG	EESSSMERNFNVEQISG	Hydroxylation	17	21.11	1957.83	17	6.2	653.622	9.11	37	MCG15829 isoform CRA_a OS=Mus musculus GN=Mup3 PE=2 SV=1
ELYGREPDLSL	ELYGREPDLSL		11	21.08	1290.65	11	6.2	646.334	13.19	57	MCG15829 isoform CRA_a OS=Mus musculus GN=Mup3 PE=2 SV=1
GETGPAGPAGPIGPAG	GETGPAGPAGPIGPAG		16	21.04	1304.64	16	4.7	653.328	8.88	48	Collagen alpha-1(I) chain OS=Mus musculus GN=Col1a1 PE=1 SV=4
A(+42.01)AVSGLW(+15.99)GKVNSDEVGGEALGRLL	AAVSGLWGKVNSDEVGGEALGRLL	Acetylation (N-term); Oxidation (HW)	24	21.03	2455.27	24	20.9	614.838	18.43	60	Hemoglobin beta chain subunit OS=Mus musculus GN=HBB1 PE=2 SV=1
EEASSTGRNFNVEKINGEWHTII	EEASSTGRNFNVEKINGEWHTII		23	21	2630.27	23	14.5	658.585	14.78	67	Major urinary protein 14 OS=Mus musculus GN=Mup14 PE=2 SV=1
TDPTTNDGILKT	TDPTTNDGILKT		12	20.99	1274.64	12	-1.5	638.324	8.21	39	Cadherin 1 isoform CRA_a OS=Mus musculus GN=Cdh1 PE=2 SV=1
PP(+31.99)GPPGPP(+15.99)GPPSGGYD	PPGPPGPPGPPSGGYD	Dihydroxy; Hydroxylation	16	20.97	1492.65	16	4.2	747.334	7.63	51	Collagen alpha-1(I) chain OS=Mus musculus GN=Col1a1 PE=1 SV=4
RP(+15.99)GEAGLP(+15.99)GAKG	RPGEAGLPGAKG	Hydroxylation	12	20.93	1140.59	12	-20.1	381.196	3.97	23	Collagen alpha-1(I) chain OS=Mus musculus GN=Col1a1 PE=1 SV=4
TVVFDTGSSNL	TVVFDTGSSNL		11	20.9	1138.55	11	0.5	570.283	12.75	60	Putative uncharacterized protein OS=Mus musculus GN=Napsa PE=2 SV=1
AP(+15.99)GHPGP(+31.99)PGPVGPSG	APGHPGPPGPVGPSG	Hydroxylation; Dihydroxy	15	20.87	1327.62	15	-3.2	664.813	4.61	47	Putative uncharacterized protein OS=Mus musculus GN=Col3a1 PE=2 SV=1
YMNY(+15.99)DGFNTF	YMNYDGFNTF	Hydroxylation	10	20.85	1286.49	10	10.4	644.26	16.76	66	MCG15829 isoform CRA_a OS=Mus musculus GN=Mup3 PE=2 SV=1
TILKTDYDNY	TILKTDYDNY		10	20.85	1244.59	10	7.4	623.308	9.26	59	MCG132777 OS=Mus musculus GN=Mup21 PE=2 SV=1
TSGLDRESYPTYT	TSGLDRESYPTYT		13	20.83	1488.67	13	-0.9	745.343	8.47	57	Cadherin 1 isoform CRA_a OS=Mus musculus GN=Cdh1 PE=2 SV=1
GPP(+15.99)GPP(+15.99)GPPSGGY	GPPGPPGPPSGGY	Hydroxylation	13	20.8	1167.52	13	5.6	584.77	7.71	52	Collagen alpha-1(I) chain OS=Mus musculus GN=Col1a1 PE=1 SV=4
NVEKINGEWHTI	NVEKINGEWHTI		12	20.77	1438.72	12	27.8	480.594	9.05	64	Major urinary protein 14 OS=Mus musculus GN=Mup14 PE=2 SV=1
GSFQGLQHLD	GSFQGLQHLD		10	20.76	1100.53	10	9.7	551.275	9.85	61	Leucine-rich HEV glycoprotein OS=Mus musculus GN=Lrg1 PE=2 SV=1
GP(+15.99)PGPAGPAGPP(+15.99)GPIG	GPPGPAGPAGPPGPIG	Hydroxylation	16	20.76	1326.66	16	13	664.344	8.9	62	Collagen alpha-1(I) chain OS=Mus musculus GN=Col1a1 PE=1 SV=4
WSSEVTGSL	WSSEVTGSL		9	20.76	964.45	9	16	483.24	12.13	60	Egf protein OS=Mus musculus GN=Egf PE=2 SV=1
TQPHQGPSVMLSTEA	TQPHQGPSVMLSTEA		15	20.71	1581.75	15	1.3	791.881	8.95	60	Uromodulin OS=Mus musculus GN=Umod PE=1 SV=1
VTQPLDREAIA	VTQPLDREAIA		11	20.69	1211.65	11	8.9	606.838	8.37	53	Cadherin 1 isoform CRA_a OS=Mus musculus GN=Cdh1 PE=2 SV=1
MDQKITY	MDQKITY		7	20.67	897.427	7	2.8	449.722	7.69	50	Cadherin 1 isoform CRA_a OS=Mus musculus GN=Cdh1 PE=2 SV=1
SPRIESASLQGSDRV	SPRIESASLQGSDRV		15	20.59	1600.82	15	15.5	534.621	7.67	62	Egf protein OS=Mus musculus GN=Egf PE=2 SV=1
EEASSTGRNFNVQ(+.98)KINGEW	EEASSTGRNFNVQKINGEW	Deamidation (NQ)	19	20.58	2166	19	-0.4	723.006	11	60	Major urinary protein 13 OS=Mus musculus GN=Mup13 PE=3 SV=1
Q(-17.03)EQTRYIISTP	QEQTRYIISTP	Pyro-glu from Q	11	20.58	1317.66	11	24.4	659.852	11.96	66	Putative uncharacterized protein OS=Mus musculus GN=AI182371 PE=2 SV=1
SGNFIDQTR	SGNFIDQTR		9	20.56	1036.49	9	2.1	519.255	7.61	52	Uromodulin OS=Mus musculus GN=Umod PE=1 SV=1
EESLPSSLGQR	EESLPSSLGQR		11	20.54	1201.59	11	-2.4	601.803	8.24	46	Meprin A subunit alpha OS=Mus musculus GN=Mep1a PE=1 SV=4
INKELQNSIIDLL	INKELQNSIIDLL		13	20.53	1511.86	13	-4.5	756.932	31.25	68	Kidney androgen-regulated protein OS=Mus musculus GN=Kap PE=2 SV=1
GPPGP(+31.99)PGPP(+31.99)GPPGPPSGGYDFS	GPPGPPGPPGPPGPPSGGYDFS	Dihydroxy	22	20.5	2050.89	22	-8.5	1026.44	10.17	63	Collagen alpha-1(I) chain OS=Mus musculus GN=Col1a1 PE=1 SV=4
TTGEVGKPGER(+31.99)GLPGEFGLP(+15.99)GP	TTGEVGKPGERGLPGEFGLPGP	Dihydroxy; Hydroxylation	22	20.49	2199.08	22	4	734.037	9.83	66	Collagen alpha-2(I) chain OS=Mus musculus GN=Col1a2 PE=2 SV=2
IASSNLLEPSGITI	IASSNLLEPSGITI		14	20.48	1413.77	14	0.4	707.893	23.72	68	Egf protein OS=Mus musculus GN=Egf PE=2 SV=1
GPP(+31.99)GPPGPPGPP(+15.99)GVSGGG	GPPGPPGPPGPPGVSGGG	Dihydroxy; Hydroxylation	18	20.47	1484.69	18	13.4	495.91	7.1	59	Collagen alpha-2(I) chain OS=Mus musculus GN=Col1a2 PE=2 SV=2
GVSVPGPM(+15.99)GPSGPRG	GVSVPGPMGPSGPRG	Oxidation (M)	15	20.46	1366.67	15	2.4	684.342	7.61	68	Collagen alpha-1(I) chain OS=Mus musculus GN=Col1a1 PE=1 SV=4
GVVGPQGPTGETGPIG	GVVGPQGPTGETGPIG		16	20.45	1421.71	16	-0.5	711.864	9.55	59	Collagen alpha-1(XI) chain OS=Mus musculus GN=Col11a1 PE=1 SV=2
NAAGHLDDLPGAL	NAAGHLDDLPGAL		13	20.44	1262.63	13	8.7	632.326	12.61	58	Alpha globin 1 OS=Mus musculus GN=Hba-a1 PE=2 SV=1
KTDYDNYIM(+15.99)	KTDYDNYIM	Oxidation (M)	9	20.43	1177.5	9	-2.8	589.754	8.35	47	MCG15829 isoform CRA_a OS=Mus musculus GN=Mup3 PE=2 SV=1
NVQ(+.98)KINGEWH	NVQKINGEWH	Deamidation (NQ)	10	20.41	1224.59	10	-6.4	409.201	7.05	52	Major urinary protein 13 OS=Mus musculus GN=Mup13 PE=3 SV=1
GHLDLAENQLS	GHLDLAENQLS		11	20.34	1195.58	11	3.1	598.801	8.97	48	Leucine-rich HEV glycoprotein OS=Mus musculus GN=Lrg1 PE=2 SV=1
DYEGGSVRL	DYEGGSVRL		9	20.33	994.472	9	-6.8	498.24	9.2	30	Egf protein OS=Mus musculus GN=Egf PE=2 SV=1
TIPKTDYDNFLM(+15.99)	TIPKTDYDNFLM	Oxidation (M)	12	20.32	1472.69	12	4.1	737.353	12.65	67	Major urinary protein 13 OS=Mus musculus GN=Mup13 PE=3 SV=1
KP(+15.99)GEQGVPGDLGAP(+15.99)	KPGEQGVPGDLGAP	Hydroxylation	14	20.32	1352.66	14	3.3	677.338	7.51	35	Collagen alpha-1(I) chain OS=Mus musculus GN=Col1a1 PE=1 SV=4
HLYSGDNDAI	HLYSGDNDAI		10	20.32	1103.49	10	-4.8	552.749	8.29	24	Meprin A subunit alpha OS=Mus musculus GN=Mep1a PE=1 SV=4
DVQSVVPHPGSRPDSLEDDLI	DVQSVVPHPGSRPDSLEDDLI		21	20.31	2274.11	21	3.8	759.048	15.55	59	Cfd protein OS=Mus musculus GN=Cfd PE=2 SV=1
GPPGP(+31.99)PGPP(+15.99)GPPGPPS	GPPGPPGPPGPPGPPS	Dihydroxy; Hydroxylation	16	20.3	1408.66	16	17	470.569	6.95	59	Collagen alpha-1(I) chain OS=Mus musculus GN=Col1a1 PE=1 SV=4
GPPGPAGPAGPP(+15.99)GPIG	GPPGPAGPAGPPGPIG	Hydroxylation	16	20.3	1310.66	16	5	656.341	8.69	64	Collagen alpha-1(I) chain OS=Mus musculus GN=Col1a1 PE=1 SV=4
DYLTDTLY	DYLTDTLY		8	20.3	1002.45	8	-3.6	502.233	18.25	48	Egf protein OS=Mus musculus GN=Egf PE=2 SV=1
TGPIGPP(+15.99)GPAG	TGPIGPPGPAG	Hydroxylation	11	20.3	935.471	11	7.2	468.746	7.31	50	Collagen alpha-1(I) chain OS=Mus musculus GN=Col1a1 PE=1 SV=4
GPP(+15.99)GPAGPAGPP	GPPGPAGPAGPP	Hydroxylation	12	20.28	986.482	12	-6	494.245	6.66	21	Collagen alpha-1(I) chain OS=Mus musculus GN=Col1a1 PE=1 SV=4
SGDGVTHTVPI	SGDGVTHTVPI		11	20.25	1081.54	11	4.6	541.78	8.73	48	Actin cytoplasmic 1 (Fragment) OS=Mus musculus GN=Actb PE=3 SV=1
KPGEQGVP(+31.99)GDLGAP(+15.99)GPSG	KPGEQGVPGDLGAPGPSG	Dihydroxy; Hydroxylation	18	20.25	1666.78	18	3.8	556.603	5.93	38	Collagen alpha-1(I) chain OS=Mus musculus GN=Col1a1 PE=1 SV=4
KNGETGPQGPP(+15.99)GPTGPAGDKGDSGPP(+15.99)GPQG	KNGETGPQGPPGPTGPAGDKGDSGPPGPQG	Hydroxylation	30	20.22	2742.25	30	24.7	686.586	4.55	21	Putative uncharacterized protein OS=Mus musculus GN=Col3a1 PE=2 SV=1
GKP(+15.99)GEQGVPGDLGAP(+15.99)GPSG	GKPGEQGVPGDLGAPGPSG	Hydroxylation	19	20.22	1707.81	19	7.1	570.28	7.59	48	Collagen alpha-1(I) chain OS=Mus musculus GN=Col1a1 PE=1 SV=4
AVGGVQPPLD	AVGGVQPPLD		10	20.21	951.503	10	-7	476.755	9.39	52	Putative uncharacterized protein OS=Mus musculus GN=Napsa PE=2 SV=1
ASLGALHTLD	ASLGALHTLD		10	20.21	996.524	10	5.1	499.272	9.94	64	Leucine-rich HEV glycoprotein OS=Mus musculus GN=Lrg1 PE=2 SV=1
STMPRGLLLQGQE	STMPRGLLLQGQE		13	20.2	1428.74	13	-5	715.374	11.87	68	Meprin A subunit alpha OS=Mus musculus GN=Mep1a PE=1 SV=4
SPRIESASLQGSDR	SPRIESASLQGSDR		14	20.17	1501.75	14	17.3	501.599	5.39	60	Egf protein OS=Mus musculus GN=Egf PE=2 SV=1
RGLPGP(+31.99)PGAP(+15.99)GPQG	RGLPGPPGAPGPQG	Dihydroxy; Hydroxylation	14	20.16	1304.65	14	14.9	653.341	5.16	66	Collagen alpha-1(I) chain OS=Mus musculus GN=Col1a1 PE=1 SV=4
GLP(+15.99)GAAGERGPSG	GLPGAAGERGPSG	Hydroxylation	13	20.15	1140.55	13	2.9	571.285	4.75	22	Putative uncharacterized protein OS=Mus musculus GN=Col3a1 PE=2 SV=1
LVSINKEL	LVSINKEL		8	20.14	914.544	8	44.6	458.3	9.88	68	Kidney androgen-regulated protein OS=Mus musculus GN=Kap PE=2 SV=1
GP(+15.99)PGPPGPPGPPSGGYD	GPPGPPGPPGPPSGGYD	Hydroxylation	17	20.13	1517.68	17	3.7	759.849	8.56	58	Collagen alpha-1(I) chain OS=Mus musculus GN=Col1a1 PE=1 SV=4
LQGSM(+15.99)LKPS	LQGSMLKPS	Oxidation (M)	9	20.1	975.506	9	22.1	488.771	4.68	65	Egf protein OS=Mus musculus GN=Egf PE=2 SV=1
HEIATNLGDFA	HEIATNLGDFA		11	20.1	1186.56	11	9.1	594.294	11.47	59	Alpha-1-antitrypsin 1-3 OS=Mus musculus GN=Serpina1c PE=1 SV=2
INKELQN(+.98)SII	INKELQNSII	Deamidation (NQ)	10	20.09	1171.64	10	1	586.83	10.03	60	Kidney androgen-regulated protein OS=Mus musculus GN=Kap PE=2 SV=1
GPPGPP(+31.99)GPP(+15.99)GPPGPPSGG	GPPGPPGPPGPPGPPSGG	Dihydroxy; Hydroxylation	18	20.07	1522.71	18	1.6	762.361	6.65	59	Collagen alpha-1(I) chain OS=Mus musculus GN=Col1a1 PE=1 SV=4
Q(-17.03)YDPHTSDGRTAI	QYDPHTSDGRTAI	Pyro-glu from Q	13	20.05	1442.64	13	-3.1	722.326	8.27	47	Pancreatic alpha-amylase OS=Mus musculus GN=Amy2 PE=1 SV=2
KFFSPYTEV	KFFSPYTEV		9	20.05	1116.55	9	38.6	559.303	13.99	68	Deoxyribonuclease-1 OS=Mus musculus GN=Dnase1 PE=2 SV=2
GPPGP(+31.99)PGPPGPP(+15.99)GPPSGG	GPPGPPGPPGPPGPPSGG	Dihydroxy; Hydroxylation	18	20.04	1522.71	18	17.8	508.585	6.35	59	Collagen alpha-1(I) chain OS=Mus musculus GN=Col1a1 PE=1 SV=4
IDQTRVLN	IDQTRVLN		8	19.96	957.524	8	17.4	479.778	5.72	60	Uromodulin OS=Mus musculus GN=Umod PE=1 SV=1
GPPGP(+31.99)PGPPGP(+15.99)PGPPSGG	GPPGPPGPPGPPGPPSGG	Dihydroxy; Hydroxylation	18	19.95	1522.71	18	16.3	508.584	6.56	59	Collagen alpha-1(I) chain OS=Mus musculus GN=Col1a1 PE=1 SV=4
VSINKELQNSIIDLL	VSINKELQNSIIDLL		15	19.94	1697.96	15	-11.2	849.976	36.68	68	Kidney androgen-regulated protein OS=Mus musculus GN=Kap PE=2 SV=1
FQKVVAGVAA	FQKVVAGVAA		10	19.93	988.571	10	44.7	495.315	8.17	68	Beta-globin OS=Mus musculus GN=Hbbt1 PE=3 SV=1
GEALWEPSLI	GEALWEPSLI		10	19.93	1113.57	10	15.9	557.801	28.01	64	Putative uncharacterized protein OS=Mus musculus GN=Napsa PE=2 SV=1
EESSSMERNF	EESSSMERNF		10	19.93	1214.49	10	6	608.255	7.9	21	MCG15829 isoform CRA_a OS=Mus musculus GN=Mup3 PE=2 SV=1
YSGDNDAILEWPVENRQA	YSGDNDAILEWPVENRQA		18	19.93	2075.95	18	0.7	692.993	17.73	59	Meprin A subunit alpha OS=Mus musculus GN=Mep1a PE=1 SV=4
GLP(+15.99)GPAGPP(+15.99)GEAG	GLPGPAGPPGEAG	Hydroxylation	13	19.91	1107.52	13	1.7	554.768	7.11	23	Collagen alpha-1(I) chain OS=Mus musculus GN=Col1a1 PE=1 SV=4
DFEAKQQYI	DFEAKQQYI		9	19.86	1140.55	9	-8.4	571.275	9.46	52	Cadherin 1 isoform CRA_a OS=Mus musculus GN=Cdh1 PE=2 SV=1
ETGPAGPAGPIGPA	ETGPAGPAGPIGPA		14	19.85	1190.59	14	-6.3	596.3	9.01	47	Collagen alpha-1(I) chain OS=Mus musculus GN=Col1a1 PE=1 SV=4
GP(+15.99)PGPTGPTGPP(+31.99)GFPGA	GPPGPTGPTGPPGFPGA	Hydroxylation; Dihydroxy	17	19.84	1507.69	17	5.2	754.858	9.36	66	Collagen alpha-1(I) chain OS=Mus musculus GN=Col1a1 PE=1 SV=4
IASSNLLEPSGIT	IASSNLLEPSGIT		13	19.84	1300.69	13	12.9	651.359	13.53	67	Egf protein OS=Mus musculus GN=Egf PE=2 SV=1
ELQNSIIDLL	ELQNSIIDLL		10	19.84	1156.63	10	15.2	579.333	34	67	Kidney androgen-regulated protein OS=Mus musculus GN=Kap PE=2 SV=1
GFP(+15.99)GPKGPSG	GFPGPKGPSG	Hydroxylation	10	19.82	915.445	10	21.6	458.74	5.37	66	Collagen alpha-2(I) chain OS=Mus musculus GN=Col1a2 PE=2 SV=2
Q(-17.03)QHGAQDSADII	QQHGAQDSADII	Pyro-glu from Q	12	19.81	1264.57	12	5.1	633.295	9.97	23	Protein Col6a3 (Fragment) OS=Mus musculus GN=Col6a3 PE=4 SV=1
LLTEAPLNPK	LLTEAPLNPK		10	19.8	1094.63	10	30	548.341	8.97	68	Actin cytoplasmic 1 (Fragment) OS=Mus musculus GN=Actb PE=3 SV=1
KP(+15.99)GEQGVP(+15.99)GDL	KPGEQGVPGDL	Hydroxylation	11	19.8	1127.55	11	2.8	564.782	6.42	21	Collagen alpha-1(I) chain OS=Mus musculus GN=Col1a1 PE=1 SV=4
AQNVPLPVS	AQNVPLPVS		9	19.79	923.508	9	26.3	462.773	9.8	65	Alpha-2-HS-glycoprotein OS=Mus musculus GN=Ahsg PE=1 SV=1
AGPP(+31.99)GPPGPP(+15.99)GPPGPPSGGYD	AGPPGPPGPPGPPGPPSGGYD	Dihydroxy; Hydroxylation	21	19.75	1871.83	21	9.2	624.957	8.34	59	Collagen alpha-1(I) chain OS=Mus musculus GN=Col1a1 PE=1 SV=4
AP(+15.99)GPK(+15.99)GELGPVG	APGPKGELGPVG	Hydroxylation	12	19.75	1109.57	12	-2.7	555.792	7.31	47	Collagen alpha-2(I) chain OS=Mus musculus GN=Col1a2 PE=2 SV=2
PGIAGAP(+15.99)GFPGAR(+15.99)	PGIAGAPGFPGAR	Hydroxylation	13	19.75	1198.61	13	19.5	600.324	8.39	68	Collagen alpha-1(I) chain OS=Mus musculus GN=Col1a1 PE=1 SV=4
SDHYPVEV	SDHYPVEV		8	19.74	944.424	8	-9.1	473.215	8.76	24	Deoxyribonuclease-1 OS=Mus musculus GN=Dnase1 PE=2 SV=2
GPP(+15.99)GPP(+15.99)GPPGPPGPPSG	GPPGPPGPPGPPGPPSG	Hydroxylation	17	19.73	1449.69	17	-6.6	725.847	7.76	61	Collagen alpha-1(I) chain OS=Mus musculus GN=Col1a1 PE=1 SV=4
TDM(+15.99)TGKNSRVL	TDMTGKNSRVL	Oxidation (M)	11	19.7	1236.61	11	3.3	413.213	4.34	52	Egf protein OS=Mus musculus GN=Egf PE=2 SV=1
LNSVFD(+21.98)QLGS	LNSVFDQLGS	Sodium adduct	10	19.7	1100.51	10	15.9	551.272	16.36	68	Kidney androgen-regulated protein OS=Mus musculus GN=Kap PE=2 SV=1
VTNPDGSPASKVL	VTNPDGSPASKVL		13	19.68	1283.67	13	7.3	642.848	8.31	62	Complement C3 OS=Mus musculus GN=C3 PE=1 SV=3
NKELQNSIIDL	NKELQNSIIDL		11	19.68	1285.69	11	11.8	643.859	14.94	63	Kidney androgen-regulated protein OS=Mus musculus GN=Kap PE=2 SV=1
MGPPGP(+15.99)PGVP(+31.99)GPPG	MGPPGPPGVPGPPG	Hydroxylation; Dihydroxy	14	19.61	1260.58	14	25.9	631.314	5.25	29	Collagen alpha-4(IV) chain OS=Mus musculus GN=Col4a4 PE=2 SV=1
LTSGLDRESYPTY	LTSGLDRESYPTY		13	19.58	1500.71	13	14.6	751.373	9.38	65	Cadherin 1 isoform CRA_a OS=Mus musculus GN=Cdh1 PE=2 SV=1
GVP(+15.99)GDLGAP(+15.99)GP	GVPGDLGAPGP	Hydroxylation	11	19.57	967.461	11	-3.1	484.736	7.84	23	Collagen alpha-1(I) chain OS=Mus musculus GN=Col1a1 PE=1 SV=4
GVP(+15.99)GDLGAP(+15.99)GPSGARGER	GVPGDLGAPGPSGARGER	Hydroxylation	18	19.53	1680.82	18	12.8	561.287	4.78	58	Collagen alpha-1(I) chain OS=Mus musculus GN=Col1a1 PE=1 SV=4
DPSVPLQPVT	DPSVPLQPVT		10	19.5	1051.55	10	10.2	526.79	10.5	53	Complement C4-B OS=Mus musculus GN=C4b PE=1 SV=3
VGGVQPPLDAM(+15.99)	VGGVQPPLDAM	Oxidation (M)	11	19.47	1098.54	11	10.8	550.282	9.03	56	Putative uncharacterized protein OS=Mus musculus GN=Napsa PE=2 SV=1
GSP(+15.99)GEAGRPGEAGLP(+31.99)GAKG	GSPGEAGRPGEAGLPGAKG	Hydroxylation; Dihydroxy	19	19.47	1711.81	19	0.9	571.612	4.16	21	Collagen alpha-1(I) chain OS=Mus musculus GN=Col1a1 PE=1 SV=4
EEHTQSPLFVG	EEHTQSPLFVG		11	19.44	1242.59	11	3.6	622.303	9.95	39	Alpha-1-antitrypsin 1-3 OS=Mus musculus GN=Serpina1c PE=1 SV=2
EEHTQSPIFVG	EEHTQSPIFVG		11	19.44	1242.59	11	3.6	622.303	9.95	39
GPPGP(+31.99)PGPPGPP(+15.99)GVSGGG	GPPGPPGPPGPPGVSGGG	Dihydroxy; Hydroxylation	18	19.44	1484.69	18	-5.8	743.348	6.91	59	Collagen alpha-2(I) chain OS=Mus musculus GN=Col1a2 PE=2 SV=2
DIVLTQSPA	DIVLTQSPA		9	19.43	942.502	9	-2	472.257	9.97	48	Igk protein OS=Mus musculus GN=Igk PE=1 SV=1
DNQLVGVATGSFQG	DNQLVGVATGSFQG		14	19.43	1391.67	14	12	696.85	13.27	66	Leucine-rich HEV glycoprotein OS=Mus musculus GN=Lrg1 PE=2 SV=1
SISGEYNLKT	SISGEYNLKT		10	19.4	1110.56	10	14.4	556.293	8.19	61	Alpha-1-antitrypsin 1-3 OS=Mus musculus GN=Serpina1c PE=1 SV=2
ADKTEKAGEYSVTY	ADKTEKAGEYSVTY		14	19.38	1560.73	14	2.1	521.252	7.73	41	Major urinary protein 13 OS=Mus musculus GN=Mup13 PE=3 SV=1
TGPIGPP(+15.99)GPA	TGPIGPPGPA	Hydroxylation	10	19.35	878.45	10	-2.7	440.231	7.64	48	Collagen alpha-1(I) chain OS=Mus musculus GN=Col1a1 PE=1 SV=4
DPSVPLQPVTP	DPSVPLQPVTP		11	19.34	1148.61	11	2.8	575.313	11.67	59	Complement C4-B OS=Mus musculus GN=C4b PE=1 SV=3
EESSSM(+15.99)ERNFNVEQIS	EESSSMERNFNVEQIS	Oxidation (M)	16	19.34	1900.81	16	18.5	951.43	9.25	24	MCG15829 isoform CRA_a OS=Mus musculus GN=Mup3 PE=2 SV=1
LEINPETGAI	LEINPETGAI		10	19.32	1055.55	10	1.9	528.783	13.26	48	Cadherin 1 isoform CRA_a OS=Mus musculus GN=Cdh1 PE=2 SV=1
SVEGLTVDGQQFGESVKEPGQTFV	SVEGLTVDGQQFGESVKEPGQTFV		24	19.31	2537.23	24	-0.9	846.749	17.98	66	Cathepsin E OS=Mus musculus GN=Ctse PE=3 SV=1
WVQDSGEGSHAYI	WVQDSGEGSHAYI		13	19.29	1447.64	13	5.3	724.83	9.88	58	Egf protein OS=Mus musculus GN=Egf PE=2 SV=1
GPRGPAGPSGPVG	GPRGPAGPSGPVG		13	19.28	1104.57	13	17.7	553.301	4.96	64	Collagen alpha-2(I) chain OS=Mus musculus GN=Col1a2 PE=2 SV=2
GPP(+15.99)GPP(+31.99)GPPGPPGPPS	GPPGPPGPPGPPGPPS	Hydroxylation; Dihydroxy	16	19.27	1408.66	16	4.2	705.341	6.9	59	Collagen alpha-1(I) chain OS=Mus musculus GN=Col1a1 PE=1 SV=4
MNTQYF	MNTQYF		6	19.26	802.332	6	31.2	402.186	11.5	65	Putative uncharacterized protein OS=Mus musculus GN=Napsa PE=2 SV=1
FAADEGFRVS	FAADEGFRVS		10	19.26	1097.51	10	14.4	549.772	9.65	61	ATP-binding cassette sub-family A member 13 OS=Mus musculus GN=Abca13 PE=2 SV=1
GP(+15.99)PGPPGPPGPPGPP(+15.99)A	GPPGPPGPPGPPGPPA	Hydroxylation	16	19.24	1376.67	16	6.5	689.348	8.25	63	EMI domain-containing protein 1 OS=Mus musculus GN=Emid1 PE=2 SV=1
GPP(+15.99)GPP(+15.99)GPPGPPGPPS	GPPGPPGPPGPPGPPS	Hydroxylation	16	19.22	1392.67	16	1.7	697.342	7.74	61	Collagen alpha-1(I) chain OS=Mus musculus GN=Col1a1 PE=1 SV=4
LDALGHLD	LDALGHLD		8	19.21	852.434	8	-1.5	427.224	9.6	46	Leucine-rich HEV glycoprotein OS=Mus musculus GN=Lrg1 PE=2 SV=1
LEWPVENR	LEWPVENR		8	19.19	1041.52	8	15.8	521.778	10.75	62	Meprin A subunit alpha OS=Mus musculus GN=Mep1a PE=1 SV=4
AGPPGP(+31.99)PGPPGP(+31.99)PGPPSGGYDFS	AGPPGPPGPPGPPGPPSGGYDFS	Dihydroxy	23	19.18	2121.93	23	6.7	708.321	9.9	65	Collagen alpha-1(I) chain OS=Mus musculus GN=Col1a1 PE=1 SV=4
GHHLGKDFTPA	GHHLGKDFTPA		11	19.16	1178.58	11	28.2	393.879	4.81	66	Beta-globin OS=Mus musculus GN=Hbbt1 PE=3 SV=1
FTIPKTDYD	FTIPKTDYD		9	19.14	1098.52	9	14.2	550.277	10.09	65	Major urinary protein 13 OS=Mus musculus GN=Mup13 PE=3 SV=1
PP(+15.99)GPQGAPGPP(+15.99)GIPG	PPGPQGAPGPPGIPG	Hydroxylation	15	19.12	1326.66	15	10.7	664.343	8.56	63	Collagen alpha-1(XXIII) chain OS=Mus musculus GN=Col23a1 PE=2 SV=2
PSVPLQPVTPL	PSVPLQPVTPL		11	19.1	1146.66	11	5.2	574.343	16.34	59	Complement C4-B OS=Mus musculus GN=C4b PE=1 SV=3
GP(+15.99)PGPTGPTGPP(+15.99)GFPG	GPPGPTGPTGPPGFPG	Hydroxylation	16	19.06	1420.66	16	-7.9	711.333	10.52	67	Collagen alpha-1(I) chain OS=Mus musculus GN=Col1a1 PE=1 SV=4
SVFDQLGS	SVFDQLGS		8	19.06	851.403	8	22.8	426.718	12.18	61	Kidney androgen-regulated protein OS=Mus musculus GN=Kap PE=2 SV=1
YWC(+119.00)DTKRSVIE	YWCDTKRSVIE	Cysteinylation	11	18.93	1517.66	11	6.6	506.899	7.82	66	Egf protein OS=Mus musculus GN=Egf PE=2 SV=1
RGPAGPSGPVG	RGPAGPSGPVG		11	18.93	950.493	11	16.9	476.262	4.72	58	Collagen alpha-2(I) chain OS=Mus musculus GN=Col1a2 PE=2 SV=2
SDEREKIEEHGSM(+15.99)R	SDEREKIEEHGSMR	Oxidation (M)	14	18.93	1717.77	14	-9.9	430.445	3.8	21	MCG15829 isoform CRA_a OS=Mus musculus GN=Mup3 PE=2 SV=1
SINKE(+21.98)LQNSIID	SINKELQNSIID	Sodium adduct	12	18.9	1394.7	12	2.7	698.36	10.04	60	Kidney androgen-regulated protein OS=Mus musculus GN=Kap PE=2 SV=1
GPPGP(+31.99)PGPPGP(+15.99)PGPPSG	GPPGPPGPPGPPGPPSG	Dihydroxy; Hydroxylation	17	18.9	1465.68	17	20.2	489.578	6.61	59	Collagen alpha-1(I) chain OS=Mus musculus GN=Col1a1 PE=1 SV=4
GPP(+31.99)GPPGPP(+15.99)GPPGPPS	GPPGPPGPPGPPGPPS	Dihydroxy; Hydroxylation	16	18.89	1408.66	16	19.6	470.571	6.61	59	Collagen alpha-1(I) chain OS=Mus musculus GN=Col1a1 PE=1 SV=4
RAQGQLSEF	RAQGQLSEF		9	18.88	1034.51	9	1.7	518.265	8.76	47	Cathepsin E OS=Mus musculus GN=Ctse PE=3 SV=1
GPP(+31.99)GPPGPP(+31.99)GPPGVSGGGY	GPPGPPGPPGPPGVSGGGY	Dihydroxy	19	18.88	1663.75	19	1.7	832.883	8.34	60	Collagen alpha-2(I) chain OS=Mus musculus GN=Col1a2 PE=2 SV=2
VVPHPGSRPDSLEDDLI	VVPHPGSRPDSLEDDLI		17	18.84	1844.93	17	-3	923.468	11.69	59	Cfd protein OS=Mus musculus GN=Cfd PE=2 SV=1
FP(+15.99)GPKGPSG	FPGPKGPSG	Hydroxylation	9	18.83	858.423	9	16.5	430.226	4.97	66	Collagen alpha-2(I) chain OS=Mus musculus GN=Col1a2 PE=2 SV=2
GPP(+31.99)GPP(+15.99)GPIGPVG	GPPGPPGPIGPVG	Dihydroxy; Hydroxylation	13	18.81	1145.57	13	11.6	573.8	8.82	60	Collagen type XI alpha 2 OS=Mus musculus GN=Col11a2 PE=2 SV=1
GAHSLSAPEPY	GAHSLSAPEPY		11	18.75	1127.52	11	9.7	564.775	8.44	53	Cfd protein OS=Mus musculus GN=Cfd PE=2 SV=1
WTDVGM(+15.99)SPR	WTDVGMSPR	Oxidation (M)	9	18.75	1063.48	9	15.2	532.753	6.38	61	Egf protein OS=Mus musculus GN=Egf PE=2 SV=1
GVMGPP(+15.99)GAP(+15.99)GP	GVMGPPGAPGP	Hydroxylation	11	18.74	967.443	11	15.1	484.736	7.77	28	Collagen alpha-1(XXVII) chain OS=Mus musculus GN=Col27a1 PE=2 SV=1
ITIDYLTDTL	ITIDYLTDTL		10	18.73	1166.61	10	21.6	584.323	26.12	67	Egf protein OS=Mus musculus GN=Egf PE=2 SV=1
GVPGDLGAP(+15.99)GP	GVPGDLGAPGP	Hydroxylation	11	18.72	951.466	11	0	476.74	8.72	46	Collagen alpha-1(I) chain OS=Mus musculus GN=Col1a1 PE=1 SV=4
GPPGP(+31.99)PGPPGP(+15.99)PGVSGGG	GPPGPPGPPGPPGVSGGG	Dihydroxy; Hydroxylation	18	18.72	1484.69	18	-1.3	743.351	6.99	59	Collagen alpha-2(I) chain OS=Mus musculus GN=Col1a2 PE=2 SV=2
ENTDITVKIP	ENTDITVKIP		10	18.72	1128.6	10	6.6	565.312	11.06	59	Kidney androgen-regulated protein OS=Mus musculus GN=Kap PE=2 SV=1
PGIAGAP(+15.99)GFP(+15.99)GAR	PGIAGAPGFPGAR	Hydroxylation	13	18.7	1198.61	13	6.6	600.316	8.33	68	Collagen alpha-1(I) chain OS=Mus musculus GN=Col1a1 PE=1 SV=4
FNNGADLSGITEEN	FNNGADLSGITEEN		14	18.67	1479.65	14	1.1	740.832	10.15	38	Alpha-1-antitrypsin 1-3 OS=Mus musculus GN=Serpina1c PE=1 SV=2
GPP(+31.99)GPPGPP(+15.99)GLGGNFAS	GPPGPPGPPGLGGNFAS	Dihydroxy; Hydroxylation	17	18.65	1522.71	17	10.9	762.368	10.15	67	Collagen alpha-1(I) chain OS=Mus musculus GN=Col1a1 PE=1 SV=4
SASEAISKADGLA	SASEAISKADGLA		13	18.62	1218.61	13	4.2	610.314	8.45	48	Carbonic anhydrase 1 OS=Mus musculus GN=Ca1 PE=2 SV=4
GLP(+15.99)GPIGPP(+31.99)GPRG	GLPGPIGPPGPRG	Hydroxylation; Dihydroxy	13	18.61	1218.64	13	25.1	610.34	7.54	68	Collagen alpha-1(I) chain OS=Mus musculus GN=Col1a1 PE=1 SV=4
GIP(+15.99)GPIGPP(+31.99)GPRG	GIPGPIGPPGPRG	Hydroxylation; Dihydroxy	13	18.61	1218.64	13	25.1	610.34	7.54	68	Collagen alpha-1(II) chain OS=Mus musculus GN=Col2a1 PE=1 SV=2
TFTIPKTDYDN	TFTIPKTDYDN		11	18.61	1313.61	11	14.6	657.824	9.81	66	Major urinary protein 13 OS=Mus musculus GN=Mup13 PE=3 SV=1
YLEDPRYP	YLEDPRYP		8	18.6	1051.5	8	11.8	526.762	8.7	57	Muc10 protein OS=Mus musculus GN=Prol1 PE=2 SV=1
AP(+15.99)GPKGELGPVGNP(+15.99)GP	APGPKGELGPVGNPGP	Hydroxylation	16	18.6	1474.74	16	3.7	738.381	7.84	58	Collagen alpha-2(I) chain OS=Mus musculus GN=Col1a2 PE=2 SV=2
EKIEDNGNFRLF	EKIEDNGNFRLF		12	18.58	1480.73	12	7.6	741.378	13.6	67	Major urinary protein 13 OS=Mus musculus GN=Mup13 PE=3 SV=1
RGLPGPP(+31.99)GAP(+15.99)GPQG	RGLPGPPGAPGPQG	Dihydroxy; Hydroxylation	14	18.56	1304.65	14	9.2	653.337	5.1	66	Collagen alpha-1(I) chain OS=Mus musculus GN=Col1a1 PE=1 SV=4
LPPPPPPPP	LPPPPPPPP		9	18.52	907.517	9	24.7	454.777	8.21	65	MKIAA0696 protein (Fragment) OS=Mus musculus GN=Fbxw11 PE=2 SV=1
IPPPPPPPP	IPPPPPPPP		9	18.52	907.517	9	24.7	454.777	8.21	65
GPGGLPGERG	GPGGLPGERG		10	18.51	895.451	10	-1.1	448.732	5.32	40	Collagen alpha-2(I) chain OS=Mus musculus GN=Col1a2 PE=2 SV=2
TLDVLDKR	TLDVLDKR		8	18.5	958.545	8	41.3	320.535	7.93	64	Egf protein OS=Mus musculus GN=Egf PE=2 SV=1
RP(+15.99)GEVGPPGP(+31.99)PGPAG	RPGEVGPPGPPGPAG	Hydroxylation; Dihydroxy	15	18.5	1388.67	15	7	695.346	4.78	36	Collagen alpha-1(I) chain OS=Mus musculus GN=Col1a1 PE=1 SV=4
LDEPSLETH	LDEPSLETH		9	18.5	1039.48	9	-6.1	520.745	8.06	23	Putative uncharacterized protein OS=Mus musculus GN=Spp1 PE=2 SV=1
GLP(+15.99)GPSGTTGEVGKP(+31.99)GERGLPG	GLPGPSGTTGEVGKPGERGLPG	Hydroxylation; Dihydroxy	22	18.5	2067.02	22	13.3	690.024	7.3	63	Collagen alpha-2(I) chain OS=Mus musculus GN=Col1a2 PE=2 SV=2
TVLQGGF	TVLQGGF		7	18.47	720.381	7	-6	721.384	11.88	66	Alpha-1-antitrypsin 1-5 OS=Mus musculus GN=Serpina1e PE=1 SV=1
EEASSTGRNFNVQ(+.98)K	EEASSTGRNFNVQK	Deamidation (NQ)	14	18.45	1566.73	14	4.3	523.252	4.99	24	Major urinary protein 13 OS=Mus musculus GN=Mup13 PE=3 SV=1
PLPPPPPPP	PLPPPPPPP		9	18.43	907.517	9	26.3	454.777	8.34	63	Histone-lysine N-methyltransferase OS=Mus musculus GN=Setd1a PE=4 SV=1
PIPPPPPPP	PIPPPPPPP		9	18.43	907.517	9	26.3	454.777	8.34	63
GPP(+31.99)GPPGPP(+31.99)GPPGPPSGGYDFS	GPPGPPGPPGPPGPPSGGYDFS	Dihydroxy	22	18.43	2050.89	22	-0.2	1026.45	9.97	63	Collagen alpha-1(I) chain OS=Mus musculus GN=Col1a1 PE=1 SV=4
DGEEYIPFK	DGEEYIPFK		9	18.43	1096.51	9	-2.2	549.26	11.81	48	Glutathione peroxidase (Fragment) OS=Mus musculus GN=Gpx3 PE=3 SV=1
DGLNHLDSLKG	DGLNHLDSLKG		11	18.39	1167.59	11	27.8	390.214	8.34	62	Beta-globin OS=Mus musculus GN=Hbbt1 PE=3 SV=1
GVP(+15.99)GDLGAPGPSGARGER(+31.99)GFPGERG	GVPGDLGAPGPSGARGERGFPGERG	Hydroxylation; Dihydroxy	25	18.39	2397.14	25	10.6	600.299	6.89	65	Collagen alpha-1(I) chain OS=Mus musculus GN=Col1a1 PE=1 SV=4
ISDHYPVEV	ISDHYPVEV		9	18.37	1057.51	9	-6.1	529.758	9.66	48	Deoxyribonuclease-1 OS=Mus musculus GN=Dnase1 PE=2 SV=2
TGPAGPAGPIGPAG	TGPAGPAGPIGPAG		14	18.35	1118.57	14	9.4	560.298	8.59	60	Collagen alpha-1(I) chain OS=Mus musculus GN=Col1a1 PE=1 SV=4
LP(+15.99)GPIGPP(+31.99)GPRG	LPGPIGPPGPRG	Hydroxylation; Dihydroxy	12	18.34	1161.61	12	18.8	581.825	6.82	68	Collagen alpha-1(I) chain OS=Mus musculus GN=Col1a1 PE=1 SV=4
IP(+15.99)GPIGPP(+31.99)GPRG	IPGPIGPPGPRG	Hydroxylation; Dihydroxy	12	18.34	1161.61	12	18.8	581.825	6.82	68	Collagen alpha-1(II) chain OS=Mus musculus GN=Col2a1 PE=1 SV=2
Q(-17.03)QHGAQDSADIIFL	QQHGAQDSADIIFL	Pyro-glu from Q	14	18.34	1524.72	14	4.2	763.371	25.43	59	Protein Col6a3 (Fragment) OS=Mus musculus GN=Col6a3 PE=4 SV=1
AP(+31.99)GPKGELGPVGNP(+15.99)	APGPKGELGPVGNP	Dihydroxy; Hydroxylation	14	18.31	1336.66	14	5.4	669.342	6.95	48	Collagen alpha-2(I) chain OS=Mus musculus GN=Col1a2 PE=2 SV=2
GPP(+31.99)GPPGPP(+31.99)GPPSGGYDFS	GPPGPPGPPGPPSGGYDFS	Dihydroxy	19	18.28	1799.76	19	0.6	900.89	9.48	60	Collagen alpha-1(I) chain OS=Mus musculus GN=Col1a1 PE=1 SV=4
ELQNSIIDLLNSV	ELQNSIIDLLNSV		13	18.25	1456.78	13	-1.7	729.395	44.4	68	Kidney androgen-regulated protein OS=Mus musculus GN=Kap PE=2 SV=1
WM(+15.99)NGDRIDSL	WMNGDRIDSL	Oxidation (M)	10	18.25	1221.54	10	5.1	611.783	9.9	57	Clusterin OS=Mus musculus GN=Clu PE=1 SV=1
GVP(+15.99)GDLGAP(+15.99)GPS	GVPGDLGAPGPS	Hydroxylation	12	18.24	1054.49	12	-4.1	528.252	7.3	20	Collagen alpha-1(I) chain OS=Mus musculus GN=Col1a1 PE=1 SV=4
LTPFN(+.98)DTNVVH	LTPFNDTNVVH	Deamidation (NQ)	11	18.23	1256.6	11	4.4	629.312	10.65	58	Alpha-2-HS-glycoprotein OS=Mus musculus GN=Ahsg PE=1 SV=1
LIQN(+.98)DVGHPF	LIQNDVGHPF	Deamidation (NQ)	10	18.22	1139.56	10	12	570.795	10.08	62	Egf protein OS=Mus musculus GN=Egf PE=2 SV=1
GKP(+15.99)GEQGVPGDLGAP(+15.99)GP	GKPGEQGVPGDLGAPGP	Hydroxylation	17	18.17	1563.75	17	-1.1	782.883	8.03	47	Collagen alpha-1(I) chain OS=Mus musculus GN=Col1a1 PE=1 SV=4
AVGGVQPPLDAM(+15.99)VEQ	AVGGVQPPLDAMVEQ	Oxidation (M)	15	18.14	1525.74	15	-3.5	763.877	10.2	57	Putative uncharacterized protein OS=Mus musculus GN=Napsa PE=2 SV=1
P(+15.99)PGPAGPAGPP(+15.99)GP	PPGPAGPAGPPGP	Hydroxylation	13	18.1	1099.53	13	-2	550.771	6.68	20	Collagen alpha-1(I) chain OS=Mus musculus GN=Col1a1 PE=1 SV=4
TGPIGPP(+15.99)GPAGAP(+15.99)G	TGPIGPPGPAGAPG	Hydroxylation	14	18.06	1176.58	14	3.9	589.298	7.31	56	Collagen alpha-1(I) chain OS=Mus musculus GN=Col1a1 PE=1 SV=4
FSGSGSGTDFT	FSGSGSGTDFT		11	18.04	1061.43	11	3.4	531.724	8.59	42	Igk protein OS=Mus musculus GN=Igk PE=1 SV=1
NKELQNSIID	NKELQNSIID		10	18.03	1172.6	10	4.2	587.312	8.57	39	Kidney androgen-regulated protein OS=Mus musculus GN=Kap PE=2 SV=1
DDTSEQVVLRVPR	DDTSEQVVLRVPR		13	18.02	1512.79	13	18.4	505.28	9.21	62	Inter-alpha-trypsin inhibitor heavy chain H5 OS=Mus musculus GN=Itih5 PE=2 SV=1
GAPGAP(+15.99)GPVGPAG	GAPGAPGPVGPAG	Hydroxylation	13	18.02	1019.5	13	-7.6	510.755	6.09	20	Collagen alpha-1(I) chain OS=Mus musculus GN=Col1a1 PE=1 SV=4
GETGPAGPAGPIGPA	GETGPAGPAGPIGPA		15	17.95	1247.61	15	-2.9	624.813	9.08	47	Collagen alpha-1(I) chain OS=Mus musculus GN=Col1a1 PE=1 SV=4
IDPDGTNHQQLV	IDPDGTNHQQLV		12	17.92	1335.64	12	2.3	668.83	8.1	39	Egf protein OS=Mus musculus GN=Egf PE=2 SV=1
NTPYDYESL	NTPYDYESL		9	17.91	1100.47	9	1.4	551.241	12.13	26	Meprin A subunit alpha OS=Mus musculus GN=Mep1a PE=1 SV=4
AAGHLDDLPGALS	AAGHLDDLPGALS		13	17.9	1235.61	13	11.6	618.822	10.69	60	Alpha globin 1 OS=Mus musculus GN=Hba-a1 PE=2 SV=1
STVNLSPENKFQ	STVNLSPENKFQ		12	17.86	1362.68	12	3.6	682.349	8.76	66	Putative uncharacterized protein OS=Mus musculus GN=AI182371 PE=2 SV=1
NFLKGDSL	NFLKGDSL		8	17.85	892.465	8	18.3	447.248	10.33	66	Meprin A subunit alpha OS=Mus musculus GN=Mep1a PE=1 SV=4
VGPSGKEGPVG	VGPSGKEGPVG		11	17.83	982.508	11	-1.2	492.261	4.76	20	Collagen alpha-2(I) chain OS=Mus musculus GN=Col1a2 PE=2 SV=2
NVVNGQPFS	NVVNGQPFS		9	17.83	960.466	9	33.2	481.257	9.85	64	Pancreatic alpha-amylase OS=Mus musculus GN=Amy2 PE=1 SV=2
GIAGAP(+15.99)GFP(+15.99)GAR	GIAGAPGFPGAR	Hydroxylation	12	17.8	1101.56	12	-16.4	551.777	5.75	65	Collagen alpha-1(I) chain OS=Mus musculus GN=Col1a1 PE=1 SV=4
Q(-17.03)GSM(+15.99)LKPSSL	QGSMLKPSSL	Pyro-glu from Q; Oxidation (M)	10	17.78	1045.51	10	22.7	523.775	9.34	65	Egf protein OS=Mus musculus GN=Egf PE=2 SV=1
SVIDKASETL	SVIDKASETL		10	17.78	1061.56	10	-1.6	531.787	8.94	47	Putative uncharacterized protein OS=Mus musculus GN=Apoa1 PE=2 SV=1
R(+15.99)PGEVGPPGP(+31.99)PGPAG	RPGEVGPPGPPGPAG	Hydroxylation; Dihydroxy	15	17.77	1388.67	15	2.4	463.898	4.88	38	Collagen alpha-1(I) chain OS=Mus musculus GN=Col1a1 PE=1 SV=4
IPKTDYDNF	IPKTDYDNF		9	17.73	1111.52	9	11.1	556.773	9.27	57	Major urinary protein 13 OS=Mus musculus GN=Mup13 PE=3 SV=1
GLP(+15.99)GPPGAP(+15.99)GPQG	GLPGPPGAPGPQG	Hydroxylation	13	17.7	1132.55	13	11.3	567.289	7.23	60	Collagen alpha-1(I) chain OS=Mus musculus GN=Col1a1 PE=1 SV=4
EEASSMERNF	EEASSMERNF		10	17.64	1198.49	10	9.9	600.259	8.29	21	Major urinary protein 20 OS=Mus musculus GN=Mup20 PE=1 SV=1
VSINKELQN(+.98)SI	VSINKELQNSI	Deamidation (NQ)	11	17.64	1244.66	11	1.6	623.339	9.65	58	Kidney androgen-regulated protein OS=Mus musculus GN=Kap PE=2 SV=1
PPGPSGIAGPP(+15.99)GPP(+15.99)G	PPGPSGIAGPPGPPG	Hydroxylation	15	17.61	1285.63	15	8.2	643.828	7.93	61	Collagen alpha-2(I) chain OS=Mus musculus GN=Col1a2 PE=2 SV=2
SQ(+.98)LIILDTL	SQLIILDTL	Deamidation (NQ)	9	17.6	1015.58	9	5.6	508.8	11.17	66	Neurofibromin OS=Mus musculus GN=Nf1 PE=1 SV=1
RLIQNDVGHPFS	RLIQNDVGHPFS		12	17.57	1381.71	12	-11.1	691.855	8.88	68	Egf protein OS=Mus musculus GN=Egf PE=2 SV=1
Q(-17.03)EQTRYIIST	QEQTRYIIST	Pyro-glu from Q	10	17.56	1220.6	10	12.3	611.317	10.63	64	Putative uncharacterized protein OS=Mus musculus GN=AI182371 PE=2 SV=1
IASSNLLEPSGITIDYLTDT	IASSNLLEPSGITIDYLTDT		20	17.53	2122.07	20	-6.5	1062.03	30.79	67	Egf protein OS=Mus musculus GN=Egf PE=2 SV=1
WVDQQNGVIT	WVDQQNGVIT		10	17.51	1158.57	10	12.8	580.298	10.03	62	Egf protein OS=Mus musculus GN=Egf PE=2 SV=1
SINKELQ(+.98)NSIID	SINKELQNSIID	Deamidation (NQ)	12	17.5	1373.7	12	0.9	687.86	11.07	48	Kidney androgen-regulated protein OS=Mus musculus GN=Kap PE=2 SV=1
NYDGFNTF	NYDGFNTF		8	17.5	976.393	8	12.8	489.21	15.55	58	MCG15829 isoform CRA_a OS=Mus musculus GN=Mup3 PE=2 SV=1
EPYKRWYDVQ	EPYKRWYDVQ		10	17.49	1382.66	10	13.9	692.348	8.86	67	Cfd protein OS=Mus musculus GN=Cfd PE=2 SV=1
ILKTDYDNY	ILKTDYDNY		9	17.49	1143.54	9	16.7	572.789	8.47	60	MCG15829 isoform CRA_a OS=Mus musculus GN=Mup3 PE=2 SV=1
KELQNSIIDL	KELQNSIIDL		10	17.42	1171.64	10	14.8	586.838	14.5	63	Kidney androgen-regulated protein OS=Mus musculus GN=Kap PE=2 SV=1
EEASSTGRNFNVQ(+.98)KI	EEASSTGRNFNVQKI	Deamidation (NQ)	15	17.4	1679.81	15	5.2	840.917	8.48	52	Major urinary protein 13 OS=Mus musculus GN=Mup13 PE=3 SV=1
VVPHPGSRPD	VVPHPGSRPD		10	17.39	1059.55	10	28.8	354.2	4.04	58	Cfd protein OS=Mus musculus GN=Cfd PE=2 SV=1
KTDYDNYI	KTDYDNYI		8	17.38	1030.46	8	2	516.239	9.36	39	MCG15829 isoform CRA_a OS=Mus musculus GN=Mup3 PE=2 SV=1
EEASSTGRNFNVEKINGEW	EEASSTGRNFNVEKINGEW		19	17.38	2166	19	-5.9	723.002	10.93	60	Major urinary protein 14 OS=Mus musculus GN=Mup14 PE=2 SV=1
GPP(+15.99)GPPGPP(+31.99)GPPGPPS	GPPGPPGPPGPPGPPS	Hydroxylation; Dihydroxy	16	17.37	1408.66	16	3.3	705.341	6.31	59	Collagen alpha-1(I) chain OS=Mus musculus GN=Col1a1 PE=1 SV=4
DQTRVLNL	DQTRVLNL		8	17.37	957.524	8	23.9	479.781	10.61	65	Uromodulin OS=Mus musculus GN=Umod PE=1 SV=1
GPP(+15.99)GPP(+15.99)GPPGPPS	GPPGPPGPPGPPS	Hydroxylation	13	17.34	1141.54	13	6.8	571.781	6.04	52	Collagen alpha-1(I) chain OS=Mus musculus GN=Col1a1 PE=1 SV=4
LVSINKE(+21.98)LQNS	LVSINKELQNS	Sodium adduct	11	17.27	1265.66	11	8.6	633.842	8.97	68	Kidney androgen-regulated protein OS=Mus musculus GN=Kap PE=2 SV=1
FGEALWEPSLI	FGEALWEPSLI		11	17.22	1260.64	11	3.8	631.329	34.6	67	Putative uncharacterized protein OS=Mus musculus GN=Napsa PE=2 SV=1
GVPGDLGAP(+15.99)GPSGARGERGFP(+15.99)G	GVPGDLGAPGPSGARGERGFPG	Hydroxylation	22	17.2	2038.98	22	9.7	680.674	7.99	66	Collagen alpha-1(I) chain OS=Mus musculus GN=Col1a1 PE=1 SV=4
GKDFTPAAQAAF	GKDFTPAAQAAF		12	17.18	1222.6	12	11.4	612.313	9.8	66	Beta-globin OS=Mus musculus GN=Hbbt1 PE=3 SV=1
GPPGP(+31.99)PGPP(+15.99)GPPGPPSG	GPPGPPGPPGPPGPPSG	Dihydroxy; Hydroxylation	17	17.14	1465.68	17	3	733.851	6.98	59	Collagen alpha-1(I) chain OS=Mus musculus GN=Col1a1 PE=1 SV=4
GPPGEPGPP(+15.99)GPP(+15.99)GPP	GPPGEPGPPGPPGPP	Hydroxylation	15	17.12	1337.63	15	3.6	669.822	7.01	57	Collagen alpha-2(V) chain OS=Mus musculus GN=Col5a2 PE=1 SV=1
DALGHLDLA	DALGHLDLA		9	17.12	923.471	9	0.1	462.743	12.48	48	Leucine-rich HEV glycoprotein OS=Mus musculus GN=Lrg1 PE=2 SV=1
GPP(+15.99)GPP(+15.99)GPPGPPGPP	GPPGPPGPPGPPGPP	Hydroxylation	15	17.11	1305.64	15	5.3	653.828	8.26	60	Collagen alpha-1(I) chain OS=Mus musculus GN=Col1a1 PE=1 SV=4
ESLPEGLLR	ESLPEGLLR		9	17.07	1012.56	9	14.7	507.292	12.13	62	Leucine-rich HEV glycoprotein OS=Mus musculus GN=Lrg1 PE=2 SV=1
SDHYPVEVTL	SDHYPVEVTL		10	17.03	1158.56	10	4.7	580.288	12.55	50	Deoxyribonuclease-1 OS=Mus musculus GN=Dnase1 PE=2 SV=2
MDGVTDDDSVQV	MDGVTDDDSVQV		12	17.01	1279.52	12	-4.9	640.766	9.93	21	Cfd protein OS=Mus musculus GN=Cfd PE=2 SV=1
GPP(+15.99)GPTGPTGPPGFP(+31.99)	GPPGPTGPTGPPGFP	Hydroxylation; Dihydroxy	15	16.99	1379.64	15	10.6	690.832	9.51	65	Collagen alpha-1(I) chain OS=Mus musculus GN=Col1a1 PE=1 SV=4
GLP(+15.99)GPSGTTGEVGKPGER(+31.99)GLPG	GLPGPSGTTGEVGKPGERGLPG	Hydroxylation; Dihydroxy	22	16.95	2067.02	22	10.3	690.022	7.12	62	Collagen alpha-2(I) chain OS=Mus musculus GN=Col1a2 PE=2 SV=2
NSVFD(+21.98)QLG	NSVFDQLG	Sodium adduct	8	16.93	900.395	8	5.4	451.207	13.45	61	Kidney androgen-regulated protein OS=Mus musculus GN=Kap PE=2 SV=1
NSVFDQL	NSVFDQL		7	16.93	821.392	7	1.4	411.704	15.77	52	Kidney androgen-regulated protein OS=Mus musculus GN=Kap PE=2 SV=1
EQEVSDNELQEL	EQEVSDNELQEL		12	16.88	1431.64	12	8.9	716.832	12.61	22	Clusterin OS=Mus musculus GN=Clu PE=1 SV=1
FDQLGSY	FDQLGSY		7	16.87	828.365	7	24.7	415.2	10.53	54	Kidney androgen-regulated protein OS=Mus musculus GN=Kap PE=2 SV=1
KNNPEYSSF	KNNPEYSSF		9	16.84	1084.48	9	3.2	543.25	8.13	41	Putative uncharacterized protein OS=Mus musculus GN=Atp6v0c PE=2 SV=1
V(+42.01)SINKELQNSIID	VSINKELQNSIID	Acetylation (N-term)	13	16.84	1513.8	13	3.5	757.909	11.73	66	Kidney androgen-regulated protein OS=Mus musculus GN=Kap PE=2 SV=1
TYHDGVVTIN	TYHDGVVTIN		10	16.83	1117.54	10	10.9	559.784	8.5	57	Cfd protein OS=Mus musculus GN=Cfd PE=2 SV=1
IGFP(+31.99)GPKGPSGDP(+15.99)G	IGFPGPKGPSGDPG	Dihydroxy; Hydroxylation	14	16.81	1329.62	14	5.6	665.821	8.03	66	Collagen alpha-2(I) chain OS=Mus musculus GN=Col1a2 PE=2 SV=2
GPP(+31.99)GPPGPPGP(+31.99)PGVSGGGYDFG	GPPGPPGPPGPPGVSGGGYDFG	Dihydroxy	22	16.79	1982.86	22	5.3	661.966	10.79	65	Collagen alpha-2(I) chain OS=Mus musculus GN=Col1a2 PE=2 SV=2
Q(-17.03)PPPPPPPP	QPPPPPPPP	Pyro-glu from Q	9	16.74	905.465	9	-3.1	453.738	8.63	42	Histone-lysine N-methyltransferase OS=Mus musculus GN=Setd1a PE=4 SV=1
KP(+15.99)GEQGVP(+15.99)GDLG	KPGEQGVPGDLG	Hydroxylation	12	16.74	1184.57	12	4	593.293	5.28	20	Collagen alpha-1(I) chain OS=Mus musculus GN=Col1a1 PE=1 SV=4
SVPGPP(+15.99)GPP(+15.99)GPPGPPGAM	SVPGPPGPPGPPGPPGAM	Hydroxylation	18	16.69	1596.76	18	18.7	799.403	9.35	67	Collagen alpha-1(XVIII) chain OS=Mus musculus GN=Col18a1 PE=1 SV=4
GPPGP(+31.99)PGPP(+15.99)SGGYDFS	GPPGPPGPPSGGYDFS	Dihydroxy; Hydroxylation	16	16.68	1532.64	16	2.4	767.33	9.23	59	Collagen alpha-1(I) chain OS=Mus musculus GN=Col1a1 PE=1 SV=4
GPP(+31.99)GPPGPP(+31.99)GPPGVSGGGYD	GPPGPPGPPGPPGVSGGGYD	Dihydroxy	20	16.67	1778.77	20	-18.9	890.378	7.89	57	Collagen alpha-2(I) chain OS=Mus musculus GN=Col1a2 PE=2 SV=2
D(+42.01)GRRGQDGIP(+15.99)GSPGP	DGRRGQDGIPGSPGP	Acetylation (N-term); Hydroxylation	15	16.67	1522.71	15	13.4	508.585	6.78	37	Collagen alpha-4(IV) chain OS=Mus musculus GN=Col4a4 PE=2 SV=1
FP(+15.99)GAPGPK(+31.99)GELGPVG	FPGAPGPKGELGPVG	Hydroxylation; Dihydroxy	15	16.65	1426.71	15	6.2	714.366	8.88	66	Collagen alpha-2(I) chain OS=Mus musculus GN=Col1a2 PE=2 SV=2
NSVF(+31.99)D(+21.98)QLGSY	NSVFDQLGSY	Dihydroxy; Sodium adduct	10	16.64	1182.48	10	-33.6	592.228	18.28	67	Kidney androgen-regulated protein OS=Mus musculus GN=Kap PE=2 SV=1
VDISQDNALRDEMR	VDISQDNALRDEMR		14	16.64	1660.78	14	6	554.605	8.9	50	SH3 domain-binding glutamic acid-rich-like protein 3 OS=Mus musculus GN=Sh3bgrl3 PE=1 SV=1
TGPTGPP(+15.99)GFP(+15.99)G	TGPTGPPGFPG	Hydroxylation	11	16.63	1015.46	11	10.5	508.743	8.53	59	Collagen alpha-1(I) chain OS=Mus musculus GN=Col1a1 PE=1 SV=4
GPPGP(+31.99)PGPPGP(+15.99)PGPPS	GPPGPPGPPGPPGPPS	Dihydroxy; Hydroxylation	16	16.62	1408.66	16	6	705.343	6.37	59	Collagen alpha-1(I) chain OS=Mus musculus GN=Col1a1 PE=1 SV=4
EESSSMERN(+15.99)FNVEQISGYWF	EESSSMERNFNVEQISGYWF	Hydroxylation	20	16.6	2454.04	20	-4.4	1228.02	28.77	67	MCG15829 isoform CRA_a OS=Mus musculus GN=Mup3 PE=2 SV=1
ETGPAGPAGPIGPAG	ETGPAGPAGPIGPAG		15	16.58	1247.61	15	5.5	624.818	8.81	48	Collagen alpha-1(I) chain OS=Mus musculus GN=Col1a1 PE=1 SV=4
AAAHARPYMAS	AAAHARPYMAS		11	16.58	1144.54	11	33.4	382.535	4.25	67	Cfd protein OS=Mus musculus GN=Cfd PE=2 SV=1
GPP(+15.99)GPP(+15.99)GPPGPPSGG	GPPGPPGPPGPPSGG	Hydroxylation	15	16.57	1255.58	15	7.5	628.804	6.16	56	Collagen alpha-1(I) chain OS=Mus musculus GN=Col1a1 PE=1 SV=4
DIVVGEGTHF	DIVVGEGTHF		10	16.56	1072.52	10	5	537.269	10.9	42	Prohibitin (Fragment) OS=Mus musculus GN=Phb PE=1 SV=1
AGPP(+31.99)GPPGPP(+31.99)GPPGPPSGGYD	AGPPGPPGPPGPPGPPSGGYD	Dihydroxy	21	16.53	1887.83	21	11.7	630.29	7.9	58	Collagen alpha-1(I) chain OS=Mus musculus GN=Col1a1 PE=1 SV=4
EEYSSMGRNF	EEYSSMGRNF		10	16.52	1218.5	10	-2.3	610.255	8.99	48	MCG132777 OS=Mus musculus GN=Mup21 PE=2 SV=1
LVSINKE(+21.98)LQNSIID	LVSINKELQNSIID	Sodium adduct	14	16.5	1606.85	14	-21.1	804.417	17.04	68	Kidney androgen-regulated protein OS=Mus musculus GN=Kap PE=2 SV=1
GPP(+15.99)GPPGP(+31.99)PGPPGPPSG	GPPGPPGPPGPPGPPSG	Hydroxylation; Dihydroxy	17	16.49	1465.68	17	3.9	733.852	6.9	59	Collagen alpha-1(I) chain OS=Mus musculus GN=Col1a1 PE=1 SV=4
GIIGP(+31.99)P(+31.99)GMLGPS	GIIGPPGMLGPS	Dihydroxy	12	16.47	1158.56	12	14.9	580.295	12.45	65	Collagen alpha-1(XXVII) chain OS=Mus musculus GN=Col27a1 PE=2 SV=1
GPP(+31.99)GPPGPPGP(+31.99)PGPPSGGY	GPPGPPGPPGPPGPPSGGY	Dihydroxy	19	16.47	1701.76	19	-0.7	851.888	8.35	60	Collagen alpha-1(I) chain OS=Mus musculus GN=Col1a1 PE=1 SV=4
WLVPDPSQK	WLVPDPSQK		9	16.47	1068.56	9	24.4	535.301	11.51	68	Putative uncharacterized protein OS=Mus musculus GN=Spp1 PE=2 SV=1
GLP(+15.99)GPAGPP(+15.99)G	GLPGPAGPPG	Hydroxylation	10	16.43	850.418	10	-4.8	426.214	6.2	28	Collagen alpha-1(I) chain OS=Mus musculus GN=Col1a1 PE=1 SV=4
NGEWHTII	NGEWHTII		8	16.43	968.472	8	19.9	485.253	12.79	64	Major urinary protein 13 OS=Mus musculus GN=Mup13 PE=3 SV=1
GVVGLP(+15.99)GQRGE	GVVGLPGQRGE	Hydroxylation	11	16.43	1083.57	11	13.3	542.798	7.17	61	Collagen alpha-1(I) chain OS=Mus musculus GN=Col1a1 PE=1 SV=4
TIPKTDYDNFLM(+15.99)A	TIPKTDYDNFLMA	Oxidation (M)	13	16.42	1543.72	13	8.6	772.875	13.93	67	Major urinary protein 13 OS=Mus musculus GN=Mup13 PE=3 SV=1
EEHTQSPLF	EEHTQSPLF		9	16.41	1086.5	9	4.9	544.259	10.09	24	Alpha-1-antitrypsin 1-3 OS=Mus musculus GN=Serpina1c PE=1 SV=2
EEHTQSPIF	EEHTQSPIF		9	16.41	1086.5	9	4.9	544.259	10.09	24
GP(+15.99)AGPP(+15.99)GPIG	GPAGPPGPIG	Hydroxylation	10	16.34	850.418	10	-6	426.214	6.78	28	Collagen alpha-1(I) chain OS=Mus musculus GN=Col1a1 PE=1 SV=4
DVGHPFS	DVGHPFS		7	16.33	757.34	7	-1.8	379.676	7.74	42	Egf protein OS=Mus musculus GN=Egf PE=2 SV=1
NIAVDPIER	NIAVDPIER		9	16.3	1025.55	9	3.1	513.784	8.75	41	Egf protein OS=Mus musculus GN=Egf PE=2 SV=1
IDPDGTNHQQL	IDPDGTNHQQL		11	16.29	1236.57	11	4.3	619.297	6.87	20	Egf protein OS=Mus musculus GN=Egf PE=2 SV=1
LESLPEGLL	LESLPEGLL		9	16.26	969.538	9	21.2	485.787	23.79	63	Leucine-rich HEV glycoprotein OS=Mus musculus GN=Lrg1 PE=2 SV=1
IASSNLLEPSG	IASSNLLEPSG		11	16.25	1086.56	11	8.6	544.29	10.15	62	Egf protein OS=Mus musculus GN=Egf PE=2 SV=1
FP(+15.99)GPK(+15.99)GPSG	FPGPKGPSG	Hydroxylation	9	16.22	874.418	9	21	438.226	4.88	60	Collagen alpha-2(I) chain OS=Mus musculus GN=Col1a2 PE=2 SV=2
GVSVPGPM(+15.99)GPS	GVSVPGPMGPS	Oxidation (M)	11	16.21	999.47	11	6.9	500.745	7.99	61	Collagen alpha-1(I) chain OS=Mus musculus GN=Col1a1 PE=1 SV=4
GPIGPP(+15.99)GRPG	GPIGPPGRPG	Hydroxylation	10	16.21	919.487	10	14	460.757	4.94	62	Collagen type XI alpha 2 OS=Mus musculus GN=Col11a2 PE=2 SV=1
AQGGVLPNIQ	AQGGVLPNIQ		10	16.21	995.54	10	21.5	498.788	10.9	67	Histone H2A (Fragment) OS=Mus musculus GN=Hist1h2ah PE=2 SV=1
KAGEYSVTY	KAGEYSVTY		9	16.2	1016.48	9	2	509.249	8.08	50	Major urinary protein 13 OS=Mus musculus GN=Mup13 PE=3 SV=1
GAILHAFE	GAILHAFE		8	16.2	856.444	8	29.2	429.242	11.09	65	Meprin A subunit alpha OS=Mus musculus GN=Mep1a PE=1 SV=4
TGPAGPAGPIGP	TGPAGPAGPIGP		12	16.19	990.513	12	10.8	496.269	9	59	Collagen alpha-1(I) chain OS=Mus musculus GN=Col1a1 PE=1 SV=4
VYRPDQV	VYRPDQV		7	16.17	875.45	7	10.1	438.737	6.25	53	Deoxyribonuclease-1 OS=Mus musculus GN=Dnase1 PE=2 SV=2
FPLSP(+31.99)P(+15.99)	FPLSPP	Dihydroxy; Hydroxylation	6	16.16	704.338	6	-21	705.331	19.34	65	Stathmin (Fragment) OS=Mus musculus GN=Stmn1 PE=1 SV=1
PPPPPPPPPGPI	PPPPPPPPPGPI		12	16.15	1158.64	12	18.7	580.34	10.33	67	MKIAA0696 protein (Fragment) OS=Mus musculus GN=Fbxw11 PE=2 SV=1
VSINKELQNSI(+21.98)	VSINKELQNSI	Sodium adduct	11	16.15	1265.66	11	14	633.846	10.39	67	Kidney androgen-regulated protein OS=Mus musculus GN=Kap PE=2 SV=1
NAAGHLDDLPGALS	NAAGHLDDLPGALS		14	16.07	1349.66	14	10.4	675.843	10.79	59	Alpha globin 1 OS=Mus musculus GN=Hba-a1 PE=2 SV=1
GP(+31.99)PGPPGPPGPP(+31.99)GVSGGGY	GPPGPPGPPGPPGVSGGGY	Dihydroxy	19	16.06	1663.75	19	2.8	832.883	8.21	60	Collagen alpha-2(I) chain OS=Mus musculus GN=Col1a2 PE=2 SV=2
PPPPPPPPPPP	PPPPPPPPPPP		11	16.05	1085.59	11	14.1	543.81	7.77	64	MKIAA0696 protein (Fragment) OS=Mus musculus GN=Fbxw11 PE=2 SV=1
GNAGPP(+15.99)GPP(+15.99)GPVG	GNAGPPGPPGPVG	Hydroxylation	13	16.04	1104.52	13	0.8	553.268	6.04	20	Collagen alpha-1(I) chain OS=Mus musculus GN=Col1a1 PE=1 SV=4
GQPGAKGEPGD(+15.99)TGVKGDAGPP(+15.99)GPAGP	GQPGAKGEPGDTGVKGDAGPPGPAGP	Hydroxylation	26	16.03	2302.08	26	18.1	768.382	4.67	20	Collagen alpha-1(I) chain OS=Mus musculus GN=Col1a1 PE=1 SV=4
YP(+15.99)GSIGPTG	YPGSIGPTG	Hydroxylation	9	16.01	863.403	9	5.8	432.711	7.56	49	Collagen alpha-2(I) chain OS=Mus musculus GN=Col1a2 PE=2 SV=2
AP(+15.99)GFP(+15.99)GAR	APGFPGAR	Hydroxylation	8	15.99	803.393	8	26.4	402.714	4.81	60	Collagen alpha-1(I) chain OS=Mus musculus GN=Col1a1 PE=1 SV=4
R(+15.99)PGEVGPP(+31.99)GPPGPAG	RPGEVGPPGPPGPAG	Hydroxylation; Dihydroxy	15	15.98	1388.67	15	2.1	463.898	4.71	40	Collagen alpha-1(I) chain OS=Mus musculus GN=Col1a1 PE=1 SV=4
GPP(+15.99)GPMGPPG	GPPGPMGPPG	Hydroxylation	10	15.94	878.396	10	-2.9	440.204	6.97	45	Collagen alpha-1(I) chain OS=Mus musculus GN=Col1a1 PE=1 SV=4
WVDVERQ	WVDVERQ		7	15.93	930.456	7	-0.9	466.235	7.91	43	Egf protein OS=Mus musculus GN=Egf PE=2 SV=1
IAVDPIERL	IAVDPIERL		9	15.89	1024.59	9	14.7	513.311	13	61	Egf protein OS=Mus musculus GN=Egf PE=2 SV=1
GLP(+15.99)GPPGP(+31.99)PGEGGKQG	GLPGPPGPPGEGGKQG	Hydroxylation; Dihydroxy	16	15.89	1448.69	16	0.3	725.352	4.95	47	Collagen alpha-1(II) chain OS=Mus musculus GN=Col2a1 PE=1 SV=2
R(+15.99)QQ(+.98)SACIGGP	RQQSACIGGP	Hydroxylation; Deamidation (NQ)	10	15.87	1032.47	10	30.8	517.256	14.7	66	Signal transducer and activator of transcription OS=Mus musculus GN=Stat1 PE=2 SV=1
GAP(+15.99)GPVGPAGKNGDRGETGP	GAPGPVGPAGKNGDRGETGP	Hydroxylation	20	15.84	1805.87	20	11.3	602.969	4.33	21	Collagen alpha-1(I) chain OS=Mus musculus GN=Col1a1 PE=1 SV=4
SVVPHPGSRPD	SVVPHPGSRPD		11	15.84	1146.58	11	28.4	383.211	4.42	59	Cfd protein OS=Mus musculus GN=Cfd PE=2 SV=1
LVGGESANIGQALD	LVGGESANIGQALD		14	15.84	1342.67	14	3.2	672.346	10.93	59	Collagen alpha3(VI) (Fragment) OS=Mus musculus GN=Col6a3 PE=2 SV=1
AVDPIERLM	AVDPIERLM		9	15.83	1042.55	9	18.4	522.291	15.48	64	Egf protein OS=Mus musculus GN=Egf PE=2 SV=1
EDHLWVSDWA	EDHLWVSDWA		10	15.83	1256.55	10	5.5	629.284	20.65	55	Egf protein OS=Mus musculus GN=Egf PE=2 SV=1
GLPGPP(+15.99)GPPGPP(+15.99)GPPGS	GLPGPPGPPGPPGPPGS	Hydroxylation	17	15.82	1465.72	17	-17.3	489.572	6.55	59	Putative uncharacterized protein (Fragment) OS=Mus musculus GN=Fam132a PE=2 SV=1
QSTNGIGQ(+.98)VS	QSTNGIGQVS	Deamidation (NQ)	10	15.77	990.462	10	26.5	496.251	18.53	68	Complement C4-B OS=Mus musculus GN=C4b PE=1 SV=3
Q(-17.03)EVRDSHLV	QEVRDSHLV	Pyro-glu from Q	9	15.75	1064.53	9	3.2	533.271	8.16	24	Deoxyribonuclease-1 OS=Mus musculus GN=Dnase1 PE=2 SV=2
GVTDDDSVQVLLGA	GVTDDDSVQVLLGA		14	15.74	1387.68	14	3.1	694.851	20.82	53	Cfd protein OS=Mus musculus GN=Cfd PE=2 SV=1
IHVLENSLVL	IHVLENSLVL		10	15.73	1135.66	10	22.7	568.85	19.25	68	Major urinary protein 13 OS=Mus musculus GN=Mup13 PE=3 SV=1
APGP(+31.99)KGELGPVGNP(+15.99)GP	APGPKGELGPVGNPGP	Dihydroxy; Hydroxylation	16	15.71	1490.74	16	-0.6	746.375	7.57	54	Collagen alpha-2(I) chain OS=Mus musculus GN=Col1a2 PE=2 SV=2
GLP(+15.99)GPAGPRG	GLPGPAGPRG	Hydroxylation	10	15.7	893.472	10	27	447.755	4.88	63	Collagen alpha-2(I) chain OS=Mus musculus GN=Col1a2 PE=2 SV=2
GLP(+15.99)GEFGLP(+15.99)	GLPGEFGLP	Hydroxylation	9	15.69	917.449	9	25.5	459.744	14.63	63	Collagen alpha-2(I) chain OS=Mus musculus GN=Col1a2 PE=2 SV=2
ERGLP(+15.99)GEF	ERGLPGEF	Hydroxylation	8	15.69	919.44	8	-2.8	460.726	8.69	24	Collagen alpha-2(I) chain OS=Mus musculus GN=Col1a2 PE=2 SV=2
NAGPP(+15.99)GPP(+15.99)GPVG	NAGPPGPPGPVG	Hydroxylation	12	15.68	1047.5	12	-1.1	524.756	5.95	20	Collagen alpha-1(I) chain OS=Mus musculus GN=Col1a1 PE=1 SV=4
ASFPTTK	ASFPTTK		7	15.67	750.391	7	26.3	376.213	5.09	62	Alpha globin 1 OS=Mus musculus GN=Hba-a1 PE=2 SV=1
ITIDYLTDT	ITIDYLTDT		9	15.65	1053.52	9	14.8	527.777	16.56	62	Egf protein OS=Mus musculus GN=Egf PE=2 SV=1
LETGGISVL	LETGGISVL		9	15.63	887.496	9	23.4	444.766	15.93	66	Egf protein OS=Mus musculus GN=Egf PE=2 SV=1
GPP(+15.99)GPPGPP(+31.99)GPPGPPSGG	GPPGPPGPPGPPGPPSGG	Hydroxylation; Dihydroxy	18	15.62	1522.71	18	-0.2	762.36	6.24	59	Collagen alpha-1(I) chain OS=Mus musculus GN=Col1a1 PE=1 SV=4
FPLSEL	FPLSEL		6	15.61	704.375	6	5.7	705.386	19.59	65	Kidney androgen-regulated protein OS=Mus musculus GN=Kap PE=2 SV=1
FPISEI	FPISEI		6	15.61	704.375	6	5.7	705.386	19.59	65
NIAVDPIERL	NIAVDPIERL		10	15.61	1138.63	10	13.2	570.332	14.14	60	Egf protein OS=Mus musculus GN=Egf PE=2 SV=1
ELQNSIID	ELQNSIID		8	15.57	930.466	8	-8.3	466.236	10.22	24	Kidney androgen-regulated protein OS=Mus musculus GN=Kap PE=2 SV=1
VSINKELQNSIID(+21.98)(+15.99)	VSINKELQNSIID	Sodium adduct; Hydroxylation	13	15.55	1509.77	13	-19.3	755.875	11.89	66	Kidney androgen-regulated protein OS=Mus musculus GN=Kap PE=2 SV=1
ADKTEKAGEYSVTYDGF	ADKTEKAGEYSVTYDGF		17	15.55	1879.85	17	7.7	627.628	10.27	55	Major urinary protein 13 OS=Mus musculus GN=Mup13 PE=3 SV=1
VSGTY(+15.99)D(+21.98)SAILDTNFP	VSGTYDSAILDTNFP	Hydroxylation; Sodium adduct	15	15.54	1636.72	15	19.4	819.385	20.55	67	Collagen alpha-1(XVII) chain OS=Mus musculus GN=Col17a1 PE=1 SV=3
GPPGP(+31.99)PGPP(+15.99)GVSGGGY	GPPGPPGPPGVSGGGY	Dihydroxy; Hydroxylation	16	15.5	1396.63	16	-4.1	699.317	8.22	59	Collagen alpha-2(I) chain OS=Mus musculus GN=Col1a2 PE=2 SV=2
LNSVFDQ	LNSVFDQ		7	15.49	821.392	7	24.2	411.713	10.29	57	Kidney androgen-regulated protein OS=Mus musculus GN=Kap PE=2 SV=1
GPP(+15.99)GPP(+15.99)GPPGPPSG	GPPGPPGPPGPPSG	Hydroxylation	14	15.48	1198.56	14	4.9	600.291	6.21	56	Collagen alpha-1(I) chain OS=Mus musculus GN=Col1a1 PE=1 SV=4
NVEKINGEWHTIIL	NVEKINGEWHTIIL		14	15.48	1664.89	14	29.1	555.986	18.75	68	Major urinary protein 14 OS=Mus musculus GN=Mup14 PE=2 SV=1
GVPGD(+15.99)LGAP(+15.99)GP	GVPGDLGAPGP	Hydroxylation	11	15.46	967.461	11	-1.9	484.737	7.81	27	Collagen alpha-1(I) chain OS=Mus musculus GN=Col1a1 PE=1 SV=4
SASLQGSDRVL	SASLQGSDRVL		11	15.46	1131.59	11	8.4	566.806	8.53	58	Egf protein OS=Mus musculus GN=Egf PE=2 SV=1
GLPGPPGP(+31.99)PGPP(+15.99)GPPGS	GLPGPPGPPGPPGPPGS	Dihydroxy; Hydroxylation	17	15.41	1481.71	17	-25.1	741.846	5.3	57	Putative uncharacterized protein (Fragment) OS=Mus musculus GN=Fam132a PE=2 SV=1
IAVDPIER	IAVDPIER		8	15.38	911.508	8	-0.7	456.761	8.49	46	Egf protein OS=Mus musculus GN=Egf PE=2 SV=1
STM(+15.99)PRGLLLQGQE	STMPRGLLLQGQE	Oxidation (M)	13	15.37	1444.73	13	10.2	723.382	9.33	67	Meprin A subunit alpha OS=Mus musculus GN=Mep1a PE=1 SV=4
VITSQNSQLREDL	VITSQNSQLREDL		13	15.36	1501.77	13	0.3	751.894	9.15	58	Asialoglycoprotein receptor 1 OS=Mus musculus GN=Asgr1 PE=4 SV=1
SIN(+.98)KELQNSI	SINKELQNSI	Deamidation (NQ)	10	15.34	1145.59	10	-7.3	573.799	8.88	60	Kidney androgen-regulated protein OS=Mus musculus GN=Kap PE=2 SV=1
GPMGP(+15.99)PGLPGLK(+31.99)GDS	GPMGPPGLPGLKGDS	Hydroxylation; Dihydroxy	15	15.34	1426.68	15	0.6	714.346	7.8	62	Collagen alpha-1(V) chain OS=Mus musculus GN=Col5a1 PE=2 SV=2
SLHPDPI	SLHPDPI		7	15.33	777.402	7	-14.2	389.703	8.03	28	Putative uncharacterized protein OS=Mus musculus GN=Spp1 PE=2 SV=1
EESSSMER(+15.99)NFNVEQIS	EESSSMERNFNVEQIS	Hydroxylation	16	15.33	1900.81	16	8.8	634.616	9.37	24	MCG15829 isoform CRA_a OS=Mus musculus GN=Mup3 PE=2 SV=1
DLGYNLL	DLGYNLL		7	15.3	806.417	7	32.7	404.229	20.79	65	Leucine-rich HEV glycoprotein OS=Mus musculus GN=Lrg1 PE=2 SV=1
SLHPDPIAT	SLHPDPIAT		9	15.29	949.487	9	0.2	475.751	7.91	44	Putative uncharacterized protein OS=Mus musculus GN=Spp1 PE=2 SV=1
SAPEPYKRW	SAPEPYKRW		9	15.27	1132.57	9	32.6	378.542	7.64	67	Cfd protein OS=Mus musculus GN=Cfd PE=2 SV=1
HLYSGDNDAIL	HLYSGDNDAIL		11	15.27	1216.57	11	-2.3	609.292	10.8	48	Meprin A subunit alpha OS=Mus musculus GN=Mep1a PE=1 SV=4
RDGLP(+15.99)GLP(+15.99)GP	RDGLPGLPGP	Hydroxylation	10	15.26	1009.52	10	6.4	505.77	10.96	60	Collagen alpha-1(VII) chain OS=Mus musculus GN=Col7a1 PE=1 SV=3
NNFYPKDIN	NNFYPKDIN		9	15.26	1123.53	9	8.7	562.777	8.42	62	Igk protein OS=Mus musculus GN=Igk PE=1 SV=1
VFEDHLWVS	VFEDHLWVS		9	15.22	1130.54	9	6.7	566.281	14.23	67	Egf protein OS=Mus musculus GN=Egf PE=2 SV=1
IKNNPEYSSF	IKNNPEYSSF		10	15.2	1197.57	10	10.1	599.797	8.61	60	Putative uncharacterized protein OS=Mus musculus GN=Atp6v0c PE=2 SV=1
GPP(+31.99)GPPGPPGP(+31.99)PGVSGGG	GPPGPPGPPGPPGVSGGG	Dihydroxy	18	15.19	1500.68	18	3.9	751.352	6.44	58	Collagen alpha-2(I) chain OS=Mus musculus GN=Col1a2 PE=2 SV=2
GP(+15.99)PGPTGPQGPIGQP(+15.99)GP	GPPGPTGPQGPIGQPGP	Hydroxylation	17	15.15	1541.75	17	3.1	771.883	8.14	60	Collagen alpha-1(V) chain OS=Mus musculus GN=Col5a1 PE=2 SV=2
GPP(+15.99)GSP(+15.99)GPLG	GPPGSPGPLG	Hydroxylation	10	15.14	866.413	10	2.2	434.215	6.58	39	Putative uncharacterized protein OS=Mus musculus GN=Col3a1 PE=2 SV=1
TNLLPGTEY	TNLLPGTEY		9	15.14	1006.5	9	8.1	504.26	12.93	60	Fibronectin OS=Mus musculus GN=Fn1 PE=2 SV=1
GPPGP(+31.99)PGPP(+31.99)GPPGVSGGG	GPPGPPGPPGPPGVSGGG	Dihydroxy	18	15.11	1500.68	18	4.4	751.353	6.5	58	Collagen alpha-2(I) chain OS=Mus musculus GN=Col1a2 PE=2 SV=2
IDPDGTNHQQLVV	IDPDGTNHQQLVV		13	15.09	1434.71	13	5.8	718.367	9.3	50	Egf protein OS=Mus musculus GN=Egf PE=2 SV=1
GPKGSP(+15.99)GEAGRP(+31.99)GEAGLPGAKG	GPKGSPGEAGRPGEAGLPGAKG	Hydroxylation; Dihydroxy	22	15.08	1993.98	22	11.4	499.508	3.93	58	Collagen alpha-1(I) chain OS=Mus musculus GN=Col1a1 PE=1 SV=4
SAPEPYKRWYD	SAPEPYKRWYD		11	15.08	1410.66	11	11.3	706.344	8.66	67	Cfd protein OS=Mus musculus GN=Cfd PE=2 SV=1
GP(+15.99)PGPTGPTGPP(+31.99)GFPG	GPPGPTGPTGPPGFPG	Hydroxylation; Dihydroxy	16	15.08	1436.66	16	7.7	719.341	8.58	66	Collagen alpha-1(I) chain OS=Mus musculus GN=Col1a1 PE=1 SV=4
GLP(+15.99)GPAGPRGE	GLPGPAGPRGE	Hydroxylation	11	15.07	1022.51	11	0.2	512.265	4.78	47	Collagen alpha-2(I) chain OS=Mus musculus GN=Col1a2 PE=2 SV=2
GPP(+15.99)GPPGPP(+31.99)SGGYDFS	GPPGPPGPPSGGYDFS	Hydroxylation; Dihydroxy	16	15.04	1532.64	16	3.3	767.331	9.3	59	Collagen alpha-1(I) chain OS=Mus musculus GN=Col1a1 PE=1 SV=4
NLNPGTEYVV	NLNPGTEYVV		10	14.98	1104.55	10	7.6	553.284	11.92	56	Fibronectin OS=Mus musculus GN=Fn1 PE=2 SV=1
WVQ(+.98)DSGEGSHAYIHSC(+119.00)DYEGGSVR	WVQDSGEGSHAYIHSCDYEGGSVR	Deamidation (NQ); Cysteinylation	24	14.97	2758.1	24	14	690.543	7.76	58	Egf protein OS=Mus musculus GN=Egf PE=2 SV=1
GTDYKVL	GTDYKVL		7	14.97	794.417	7	26.2	398.226	8.45	59	Egf protein OS=Mus musculus GN=Egf PE=2 SV=1
AP(+31.99)GHPGPP(+15.99)GPVGP	APGHPGPPGPVGP	Dihydroxy; Hydroxylation	13	14.96	1183.56	13	2.7	592.79	5.02	51	Putative uncharacterized protein OS=Mus musculus GN=Col3a1 PE=2 SV=1
GPP(+31.99)GPAGPAGPP(+15.99)GPIG	GPPGPAGPAGPPGPIG	Dihydroxy; Hydroxylation	16	14.96	1342.65	16	4.7	672.336	8.2	59	Collagen alpha-1(I) chain OS=Mus musculus GN=Col1a1 PE=1 SV=4
GPP(+31.99)GPPGPP(+15.99)GPPGPPSGG	GPPGPPGPPGPPGPPSGG	Dihydroxy; Hydroxylation	18	14.94	1522.71	18	-1.1	762.359	7.19	59	Collagen alpha-1(I) chain OS=Mus musculus GN=Col1a1 PE=1 SV=4
GALHTLDL	GALHTLDL		8	14.93	838.455	8	15.6	420.241	11.53	61	Leucine-rich HEV glycoprotein OS=Mus musculus GN=Lrg1 PE=2 SV=1
EEASSTGRN(+.98)FNVEKINGEWHTI	EEASSTGRNFNVEKINGEWHTI	Deamidation (NQ)	22	14.93	2518.17	22	21.7	630.564	10.79	66	Major urinary protein 14 OS=Mus musculus GN=Mup14 PE=2 SV=1
NLLESLPEG	NLLESLPEG		9	14.92	970.497	9	-3.5	486.254	16.02	50	Leucine-rich HEV glycoprotein OS=Mus musculus GN=Lrg1 PE=2 SV=1
LSAPEPYK	LSAPEPYK		8	14.92	903.47	8	21.6	452.752	7.19	60	Cfd protein OS=Mus musculus GN=Cfd PE=2 SV=1
GPP(+31.99)GPPGPPGPP(+31.99)GPPSGGYDFS	GPPGPPGPPGPPGPPSGGYDFS	Dihydroxy	22	14.87	2050.89	22	3.3	684.64	9.85	62	Collagen alpha-1(I) chain OS=Mus musculus GN=Col1a1 PE=1 SV=4
GPP(+31.99)GPPGPP(+31.99)GPPGPPSGGY	GPPGPPGPPGPPGPPSGGY	Dihydroxy	19	14.86	1701.76	19	-3.8	851.886	8.02	60	Collagen alpha-1(I) chain OS=Mus musculus GN=Col1a1 PE=1 SV=4
EQGVPGDLGAP(+15.99)GP	EQGVPGDLGAPGP	Hydroxylation	13	14.86	1208.57	13	5.2	605.294	8.97	26	Collagen alpha-1(I) chain OS=Mus musculus GN=Col1a1 PE=1 SV=4
GTTGEVGKPGER(+31.99)GLPGEFGLP(+15.99)GP	GTTGEVGKPGERGLPGEFGLPGP	Dihydroxy; Hydroxylation	23	14.82	2256.1	23	6.6	753.046	9.96	66	Collagen alpha-2(I) chain OS=Mus musculus GN=Col1a2 PE=2 SV=2
GPP(+15.99)GAQGPP(+31.99)GSPGPLG	GPPGAQGPPGSPGPLG	Hydroxylation; Dihydroxy	16	14.81	1389.65	16	9.2	695.84	7.61	59	Putative uncharacterized protein OS=Mus musculus GN=Col3a1 PE=2 SV=1
RLIQNDVGHPF	RLIQNDVGHPF		11	14.8	1294.68	11	28.4	648.365	9.47	68	Egf protein OS=Mus musculus GN=Egf PE=2 SV=1
GPP(+31.99)GPPGPP(+31.99)GPPGPPS	GPPGPPGPPGPPGPPS	Dihydroxy	16	14.79	1424.66	16	6.4	713.34	5.86	50	Collagen alpha-1(I) chain OS=Mus musculus GN=Col1a1 PE=1 SV=4
IGPP(+15.99)GPAGAP(+15.99)GDKG	IGPPGPAGAPGDKG	Hydroxylation	14	14.79	1221.6	14	-10.3	611.8	4.65	20	Collagen alpha-1(I) chain OS=Mus musculus GN=Col1a1 PE=1 SV=4
NGIP(+15.99)GEKGPPGERGGP(+31.99)GPAGPRG	NGIPGEKGPPGERGGPGPAGPRG	Hydroxylation; Dihydroxy	23	14.79	2158.05	23	21.5	540.532	4.06	59	Putative uncharacterized protein OS=Mus musculus GN=Col3a1 PE=2 SV=1
AIDWIDDEVL	AIDWIDDEVL		10	14.79	1187.57	10	5.3	594.796	28.65	37	Egf protein OS=Mus musculus GN=Egf PE=2 SV=1
SYELPDGQVIT	SYELPDGQVIT		11	14.79	1220.59	11	7.9	611.308	15.05	55	Actin cytoplasmic 1 (Fragment) OS=Mus musculus GN=Actb PE=3 SV=1
GEK(+31.99)GTSPIGPP(+15.99)GPPGS	GEKGTSPIGPPGPPGS	Dihydroxy; Hydroxylation	16	14.78	1481.7	16	-2.2	494.906	5.75	58	Collagen alpha-4(IV) chain OS=Mus musculus GN=Col4a4 PE=2 SV=1
TQSPAIMSA	TQSPAIMSA		9	14.78	904.432	9	-8.4	453.22	8.86	51	Protein Igkv4-80 OS=Mus musculus GN=Igkv4-80 PE=4 SV=1
ELQNSIIDL	ELQNSIIDL		9	14.78	1043.55	9	13.3	522.789	20.03	57	Kidney androgen-regulated protein OS=Mus musculus GN=Kap PE=2 SV=1
LGAHSLSAPEP	LGAHSLSAPEP		11	14.77	1077.55	11	3.9	539.782	8.04	60	Cfd protein OS=Mus musculus GN=Cfd PE=2 SV=1
AIGEQTEKAGIYYM(+15.99)NYDGFNTF	AIGEQTEKAGIYYMNYDGFNTF	Oxidation (M)	22	14.77	2547.13	22	-5.3	850.045	19.34	67	MCG15829 isoform CRA_a OS=Mus musculus GN=Mup3 PE=2 SV=1
GPP(+31.99)GPPGPP(+31.99)GPPGVSGGGYDFG	GPPGPPGPPGPPGVSGGGYDFG	Dihydroxy	22	14.76	1982.86	22	11.1	661.969	10.72	65	Collagen alpha-2(I) chain OS=Mus musculus GN=Col1a2 PE=2 SV=2
APEPYKRWYD	APEPYKRWYD		10	14.75	1323.62	10	15.3	442.222	8.57	67	Cfd protein OS=Mus musculus GN=Cfd PE=2 SV=1
GPP(+31.99)GPPGPPGP(+31.99)PGPPS	GPPGPPGPPGPPGPPS	Dihydroxy	16	14.72	1424.66	16	6.8	713.341	6.02	50	Collagen alpha-1(I) chain OS=Mus musculus GN=Col1a1 PE=1 SV=4
GERGLP(+15.99)GEF	GERGLPGEF	Hydroxylation	9	14.72	976.461	9	-1.4	489.237	8.58	25	Collagen alpha-2(I) chain OS=Mus musculus GN=Col1a2 PE=2 SV=2
PSMIL	PSMIL		5	14.71	559.304	5	47.2	560.338	22.28	68
PSMLL	PSMLL		5	14.71	559.304	5	47.2	560.338	22.28	68
INEKDGETF	INEKDGETF		9	14.68	1051.48	9	-0.7	526.748	7.25	20	Major urinary protein 13 OS=Mus musculus GN=Mup13 PE=3 SV=1
GPPGP(+31.99)PGPPGP(+31.99)PGPPSGG	GPPGPPGPPGPPGPPSGG	Dihydroxy	18	14.68	1538.7	18	3.3	513.909	5.8	50	Collagen alpha-1(I) chain OS=Mus musculus GN=Col1a1 PE=1 SV=4
AGPP(+15.99)GPP(+15.99)GPVG	AGPPGPPGPVG	Hydroxylation	11	14.67	933.456	11	-8.3	467.731	6.37	20	Collagen alpha-1(I) chain OS=Mus musculus GN=Col1a1 PE=1 SV=4
SALLDGKNV	SALLDGKNV		9	14.67	915.503	9	19.8	458.768	8.48	53
ENIIDLSNANR	ENIIDLSNANR		11	14.67	1257.63	11	1.1	629.824	9.74	59	Major urinary protein 13 OS=Mus musculus GN=Mup13 PE=3 SV=1
VGGVQPPLDA	VGGVQPPLDA		10	14.64	951.503	10	5.5	476.761	9.73	51	Putative uncharacterized protein OS=Mus musculus GN=Napsa PE=2 SV=1
FP(+15.99)GAP(+31.99)GPKGELGPVG	FPGAPGPKGELGPVG	Hydroxylation; Dihydroxy	15	14.63	1426.71	15	0.2	714.362	8.82	66	Collagen alpha-2(I) chain OS=Mus musculus GN=Col1a2 PE=2 SV=2
GPPGP(+31.99)PGPP(+15.99)GPPGVSGGG	GPPGPPGPPGPPGVSGGG	Dihydroxy; Hydroxylation	18	14.63	1484.69	18	-11.4	743.343	7.45	59	Collagen alpha-2(I) chain OS=Mus musculus GN=Col1a2 PE=2 SV=2
L(+42.01)QGPAGP(+15.99)IGPQG	LQGPAGPIGPQG	Acetylation (N-term); Hydroxylation	12	14.62	1148.58	12	-22.4	575.286	7.4	58
SGPAGPP(+31.99)GPPGPP(+15.99)GPPGPPSGGYD	SGPAGPPGPPGPPGPPGPPSGGYD	Dihydroxy; Hydroxylation	24	14.61	2112.94	24	9.7	705.327	8.49	59	Collagen alpha-1(I) chain OS=Mus musculus GN=Col1a1 PE=1 SV=4
GPAGPIGPAG	GPAGPIGPAG		10	14.57	792.413	10	0.7	397.214	7.67	50	Collagen alpha-1(I) chain OS=Mus musculus GN=Col1a1 PE=1 SV=4
SLQGSDRVL	SLQGSDRVL		9	14.57	973.519	9	13.5	487.774	8.12	56	Egf protein OS=Mus musculus GN=Egf PE=2 SV=1
AP(+15.99)GAPGPVGPAG	APGAPGPVGPAG	Hydroxylation	12	14.55	962.482	12	-7.4	482.245	6.4	21	Collagen alpha-1(I) chain OS=Mus musculus GN=Col1a1 PE=1 SV=4
AVKKLDQDTVF	AVKKLDQDTVF		11	14.55	1262.69	11	30.6	421.916	8.62	65	Alpha-1-antitrypsin 1-3 OS=Mus musculus GN=Serpina1c PE=1 SV=2
DDSVQVLLG	DDSVQVLLG		9	14.54	944.481	9	-4.1	473.246	16.15	33	Cfd protein OS=Mus musculus GN=Cfd PE=2 SV=1
TYHDGVVTI	TYHDGVVTI		9	14.51	1003.5	9	13.3	502.763	9.7	58	Cfd protein OS=Mus musculus GN=Cfd PE=2 SV=1
GPIGPP(+15.99)GPAG	GPIGPPGPAG	Hydroxylation	10	14.5	834.423	10	0.3	418.219	7.45	48	Collagen alpha-1(I) chain OS=Mus musculus GN=Col1a1 PE=1 SV=4
GPLGPP(+15.99)GPAG	GPLGPPGPAG	Hydroxylation	10	14.5	834.423	10	0.3	418.219	7.45	48	Collagen alpha-2(V) chain OS=Mus musculus GN=Col5a2 PE=1 SV=1
GPPGP(+31.99)PGPPGP(+31.99)PGLGGN	GPPGPPGPPGPPGLGGN	Dihydroxy	17	14.5	1484.69	17	8.3	743.358	7.97	62	Collagen alpha-1(I) chain OS=Mus musculus GN=Col1a1 PE=1 SV=4
GLP(+15.99)GPAGPP(+31.99)GIAG	GLPGPAGPPGIAG	Hydroxylation; Dihydroxy	13	14.46	1107.56	13	-29.5	554.769	7.37	24
SVSPGERVSF	SVSPGERVSF		10	14.45	1063.53	10	17.5	532.782	8.91	61
KLEVDPNIQAV	KLEVDPNIQAV		11	14.45	1224.67	11	1.4	613.344	10.29	59
VGPP(+15.99)GPP(+15.99)GPAGEKGSPG	VGPPGPPGPAGEKGSPG	Hydroxylation	17	14.45	1488.72	17	12	745.377	4.69	21	Collagen alpha-1(I) chain OS=Mus musculus GN=Col1a1 PE=1 SV=4
AP(+15.99)GPKGELGPVG	APGPKGELGPVG	Hydroxylation	12	14.44	1093.58	12	-3.9	547.793	7.36	51	Collagen alpha-2(I) chain OS=Mus musculus GN=Col1a2 PE=2 SV=2
ALNDNFVK	ALNDNFVK		8	14.43	919.476	8	20.6	460.755	8.24	61
AGPP(+15.99)GPTGPTGPPGFP(+31.99)G	AGPPGPTGPTGPPGFPG	Hydroxylation; Dihydroxy	17	14.42	1507.69	17	5.7	754.859	8.91	66	Collagen alpha-1(I) chain OS=Mus musculus GN=Col1a1 PE=1 SV=4
G(+42.01)ITGPSGPLGPP(+15.99)GP	GITGPSGPLGPPGP	Acetylation (N-term); Hydroxylation	14	14.41	1260.63	14	-13.2	631.317	4.95	28	Collagen alpha-1(V) chain OS=Mus musculus GN=Col5a1 PE=2 SV=2
LEQIHVLE	LEQIHVLE		8	14.4	979.534	8	-1.1	490.774	10.34	47	Major urinary protein 13 OS=Mus musculus GN=Mup13 PE=3 SV=1
GPP(+31.99)GP(+31.99)PGPIGPVG	GPPGPPGPIGPVG	Dihydroxy	13	14.38	1161.57	13	10.5	581.797	8.44	57	Collagen type XI alpha 2 OS=Mus musculus GN=Col11a2 PE=2 SV=1
VSTVTTHSSDSEVPSRVTE	VSTVTTHSSDSEVPSRVTE		19	14.36	2016.96	19	3	673.329	6.18	48	Clusterin OS=Mus musculus GN=Clu PE=1 SV=1
AVFEDHL	AVFEDHL		7	14.34	829.397	7	-9	415.702	9.92	28	Egf protein OS=Mus musculus GN=Egf PE=2 SV=1
GPIGPP(+15.99)GPA	GPIGPPGPA	Hydroxylation	9	14.34	777.402	9	-0.5	389.708	7.54	46	Collagen alpha-1(I) chain OS=Mus musculus GN=Col1a1 PE=1 SV=4
GPLGPP(+15.99)GPA	GPLGPPGPA	Hydroxylation	9	14.34	777.402	9	-0.5	389.708	7.54	46	Collagen alpha-2(V) chain OS=Mus musculus GN=Col5a2 PE=1 SV=1
EESSSMERNFNVE	EESSSMERNFNVE		13	14.33	1556.64	13	17.8	779.342	8.81	23	MCG15829 isoform CRA_a OS=Mus musculus GN=Mup3 PE=2 SV=1
LPPPPPPP	LPPPPPPP		8	14.32	810.464	8	22.2	406.248	8.61	63	MKIAA0696 protein (Fragment) OS=Mus musculus GN=Fbxw11 PE=2 SV=1
IPPPPPPP	IPPPPPPP		8	14.32	810.464	8	22.2	406.248	8.61	63
PLPPPPPP	PLPPPPPP		8	14.31	810.464	8	27	406.25	8.54	63	Histone-lysine N-methyltransferase OS=Mus musculus GN=Setd1a PE=4 SV=1
PIPPPPPP	PIPPPPPP		8	14.31	810.464	8	27	406.25	8.54	63
GKP(+15.99)GEQGVPGDL	GKPGEQGVPGDL	Hydroxylation	12	14.29	1168.57	12	-6.8	585.289	8	23	Collagen alpha-1(I) chain OS=Mus musculus GN=Col1a1 PE=1 SV=4
GLPGPP(+15.99)GPPGP(+15.99)PGPPGS	GLPGPPGPPGPPGPPGS	Hydroxylation	17	14.28	1465.72	17	-22.3	733.851	6.45	59	Putative uncharacterized protein (Fragment) OS=Mus musculus GN=Fam132a PE=2 SV=1
PPGP(+31.99)PGPPGPP(+31.99)GPPSGGYD	PPGPPGPPGPPGPPSGGYD	Dihydroxy	19	14.28	1759.77	19	-10.1	880.883	7.76	57	Collagen alpha-1(I) chain OS=Mus musculus GN=Col1a1 PE=1 SV=4
GEALWEPSL	GEALWEPSL		9	14.28	1000.49	9	24.2	501.263	21.43	55	Putative uncharacterized protein OS=Mus musculus GN=Napsa PE=2 SV=1
VFEDHLW	VFEDHLW		7	14.27	944.439	7	20.1	473.236	15.96	65	Egf protein OS=Mus musculus GN=Egf PE=2 SV=1
VDNHDNQRGHGAGGSSIL	VDNHDNQRGHGAGGSSIL		18	14.27	1832.85	18	0.6	459.22	5.19	51	Pancreatic alpha-amylase OS=Mus musculus GN=Amy2 PE=1 SV=2
NNFYPKDI	NNFYPKDI		8	14.27	1009.49	8	10.4	505.756	9.7	61	Igk protein OS=Mus musculus GN=Igk PE=1 SV=1
GPP(+31.99)GPPGPP(+31.99)GPPGPPSGGYD	GPPGPPGPPGPPGPPSGGYD	Dihydroxy	20	14.26	1816.79	20	-5.4	909.398	8.1	56	Collagen alpha-1(I) chain OS=Mus musculus GN=Col1a1 PE=1 SV=4
EEASSTGRNFNVEK	EEASSTGRNFNVEK		14	14.26	1566.73	14	3.3	523.251	5.12	24	Major urinary protein 14 OS=Mus musculus GN=Mup14 PE=2 SV=1
TPFN(+.98)DTNVV	TPFNDTNVV	Deamidation (NQ)	9	14.24	1006.46	9	-3.6	504.236	11.76	26	Alpha-2-HS-glycoprotein OS=Mus musculus GN=Ahsg PE=1 SV=1
YPPPPPPPPP	YPPPPPPPPP		10	14.24	1054.55	10	6.9	528.285	8.35	62	Histone-lysine N-methyltransferase OS=Mus musculus GN=Setd1a PE=4 SV=1
GRP(+15.99)GEVGPPGP(+31.99)PGPAG	GRPGEVGPPGPPGPAG	Hydroxylation; Dihydroxy	16	14.23	1445.69	16	2	723.854	4.76	39	Collagen alpha-1(I) chain OS=Mus musculus GN=Col1a1 PE=1 SV=4
LQNSIIDL	LQNSIIDL		8	14.22	914.507	8	24.3	458.272	18.55	66	Kidney androgen-regulated protein OS=Mus musculus GN=Kap PE=2 SV=1
GPP(+15.99)GPP(+15.99)GPPGPP	GPPGPPGPPGPP	Hydroxylation	12	14.22	1054.51	12	14.2	528.269	7.62	53	Collagen alpha-1(I) chain OS=Mus musculus GN=Col1a1 PE=1 SV=4
KP(+31.99)GEQGVPGDLGAP(+15.99)GPSGARG	KPGEQGVPGDLGAPGPSGARG	Dihydroxy; Hydroxylation	21	14.17	1950.94	21	3.3	651.323	4.86	56	Collagen alpha-1(I) chain OS=Mus musculus GN=Col1a1 PE=1 SV=4
NSVFD(+21.98)QL	NSVFDQL	Sodium adduct	7	14.16	843.374	7	14.2	422.7	16.1	53	Kidney androgen-regulated protein OS=Mus musculus GN=Kap PE=2 SV=1
EEAKNHYQAEVF	EEAKNHYQAEVF		12	14.15	1463.67	12	-0.1	488.897	8.25	28	Alpha-1-antitrypsin 1-3 OS=Mus musculus GN=Serpina1c PE=1 SV=2
STVNLSPENKFQNTA	STVNLSPENKFQNTA		15	14.14	1648.81	15	-0.4	825.41	8.78	66	Putative uncharacterized protein OS=Mus musculus GN=AI182371 PE=2 SV=1
GPP(+15.99)GPP(+15.99)GPPGPPSGGYDFS	GPPGPPGPPGPPSGGYDFS	Hydroxylation	19	14.13	1767.77	19	17.2	590.275	10.52	65	Collagen alpha-1(I) chain OS=Mus musculus GN=Col1a1 PE=1 SV=4
GLPGPP(+31.99)GPP(+15.99)GEGGKQG	GLPGPPGPPGEGGKQG	Dihydroxy; Hydroxylation	16	14.13	1448.69	16	-0.2	483.904	4.75	47	Collagen alpha-1(II) chain OS=Mus musculus GN=Col2a1 PE=1 SV=2
GP(+15.99)PGPPGPP(+15.99)GPPGPPSG	GPPGPPGPPGPPGPPSG	Hydroxylation	17	14.1	1449.69	17	-16.9	725.839	7.54	60	Collagen alpha-1(I) chain OS=Mus musculus GN=Col1a1 PE=1 SV=4
LP(+15.99)GPRGIP(+15.99)	LPGPRGIP	Hydroxylation	8	14.08	837.471	8	30.6	419.755	7.17	67	Collagen alpha-2(I) chain OS=Mus musculus GN=Col1a2 PE=2 SV=2
LEESLPSSLGQR	LEESLPSSLGQR		12	14.08	1314.68	12	4.2	658.349	9.25	62	Meprin A subunit alpha OS=Mus musculus GN=Mep1a PE=1 SV=4
FIDQTRV	FIDQTRV		7	14.01	877.466	7	29.5	439.753	7.79	67	Uromodulin OS=Mus musculus GN=Umod PE=1 SV=1
GLYGREPDLS	GLYGREPDLS		10	14.01	1105.54	10	4.6	553.78	8.59	49	Major urinary protein 13 OS=Mus musculus GN=Mup13 PE=3 SV=1
DFTPAVHA	DFTPAVHA		8	14	856.408	8	8.9	429.215	8.53	45	Alpha globin 1 OS=Mus musculus GN=Hba-a1 PE=2 SV=1
GPAGPAGPIGPA	GPAGPAGPIGPA		12	13.98	960.503	12	16.9	481.267	8.71	60	Collagen alpha-1(I) chain OS=Mus musculus GN=Col1a1 PE=1 SV=4
LESLPEGL	LESLPEGL		8	13.92	856.454	8	-2.5	429.233	15.18	43	Leucine-rich HEV glycoprotein OS=Mus musculus GN=Lrg1 PE=2 SV=1
GPP(+15.99)GPP(+15.99)GPVGKEGGKGP	GPPGPPGPVGKEGGKGP	Hydroxylation	17	13.92	1515.77	17	-4.8	506.261	4.17	22	Collagen alpha-1(I) chain OS=Mus musculus GN=Col1a1 PE=1 SV=4
Q(-17.03)WDKVKD	QWDKVKD	Pyro-glu from Q	7	13.91	900.434	7	-4.2	451.222	8.16	40	Putative uncharacterized protein OS=Mus musculus GN=Apoa1 PE=2 SV=1
LQRLEDSL	LQRLEDSL		8	13.9	972.524	8	5.5	487.272	9.36	49	Leucine-rich HEV glycoprotein OS=Mus musculus GN=Lrg1 PE=2 SV=1
GTTGEVGKP(+15.99)GERGLP(+15.99)GE	GTTGEVGKPGERGLPGE	Hydroxylation	17	13.9	1671.81	17	-9	558.271	4.67	21	Collagen alpha-2(I) chain OS=Mus musculus GN=Col1a2 PE=2 SV=2
AGPPGP(+15.99)TGPTGPP(+15.99)GFPGA	AGPPGPTGPTGPPGFPGA	Hydroxylation	18	13.89	1562.74	18	-9.2	782.368	10.55	67	Collagen alpha-1(I) chain OS=Mus musculus GN=Col1a1 PE=1 SV=4
GPP(+31.99)GPPGPP(+15.99)GVSGGG	GPPGPPGPPGVSGGG	Dihydroxy; Hydroxylation	15	13.89	1233.56	15	5.1	617.792	5.47	21	Collagen alpha-2(I) chain OS=Mus musculus GN=Col1a2 PE=2 SV=2
GPP(+15.99)GSP(+15.99)GLPG	GPPGSPGLPG	Hydroxylation	10	13.88	866.413	10	-12.8	434.208	6.71	31	Collagen alpha-1(VII) chain OS=Mus musculus GN=Col7a1 PE=1 SV=3
GPP(+15.99)GSP(+15.99)GIPG	GPPGSPGIPG	Hydroxylation	10	13.88	866.413	10	-12.8	434.208	6.71	31
RP(+15.99)GEVGPP(+31.99)GPPGPAG	RPGEVGPPGPPGPAG	Hydroxylation; Dihydroxy	15	13.88	1388.67	15	5.7	695.345	4.84	36	Collagen alpha-1(I) chain OS=Mus musculus GN=Col1a1 PE=1 SV=4
MAH(+15.99)LINEKDGETFQL	MAHLINEKDGETFQL	Oxidation (HW)	15	13.86	1760.84	15	11.1	587.961	10.92	59	Major urinary protein 13 OS=Mus musculus GN=Mup13 PE=3 SV=1
EEASSTGRNFNVQ(+.98)KIN	EEASSTGRNFNVQKIN	Deamidation (NQ)	16	13.86	1793.85	16	5	598.962	7.79	55	Major urinary protein 13 OS=Mus musculus GN=Mup13 PE=3 SV=1
AP(+15.99)GPKGELGPVGNP(+15.99)	APGPKGELGPVGNP	Hydroxylation	14	13.85	1320.67	14	1.5	661.342	6.93	54	Collagen alpha-2(I) chain OS=Mus musculus GN=Col1a2 PE=2 SV=2
LVGQLGENSEIL	LVGQLGENSEIL		12	13.84	1270.68	12	11.5	636.353	17.01	63	ATP-binding cassette sub-family A member 13 OS=Mus musculus GN=Abca13 PE=2 SV=1
IHVLENSL	IHVLENSL		8	13.83	923.508	8	25.5	462.773	10.32	65	Major urinary protein 13 OS=Mus musculus GN=Mup13 PE=3 SV=1
WVDVERQV	WVDVERQV		8	13.81	1029.52	8	17.4	515.778	9.51	60	Egf protein OS=Mus musculus GN=Egf PE=2 SV=1
HK(+31.99)LTT	HKLTT	Dihydroxy	5	13.79	630.334	5	-6.1	631.337	39	67
HK(+31.99)ITT	HKITT	Dihydroxy	5	13.79	630.334	5	-6.1	631.337	39	67
R(+42.01)(+15.99)NQTRSQAP	RNQTRSQAP	Acetylation (N-term); Hydroxylation	9	13.79	1114.55	9	5	558.284	9.78	67
VLSGEDKSNIK	VLSGEDKSNIK		11	13.77	1188.63	11	-19.3	397.211	4.11	20	Alpha globin 1 OS=Mus musculus GN=Hba-a1 PE=2 SV=1
GPR(+15.99)GPAGPIGP	GPRGPAGPIGP	Hydroxylation	11	13.77	990.525	11	5.9	496.272	9.09	59	Putative uncharacterized protein OS=Mus musculus GN=Col3a1 PE=2 SV=1
MRGLPGPP(+15.99)GPP(+15.99)GP	MRGLPGPPGPPGP	Hydroxylation	13	13.77	1260.63	13	-9.2	631.316	5.02	28	Collagen alpha-1(XVIII) chain OS=Mus musculus GN=Col18a1 PE=1 SV=4
GPAGPP(+31.99)GPPGPP(+31.99)GPPGPPSGGYD	GPAGPPGPPGPPGPPGPPSGGYD	Dihydroxy	23	13.77	2041.9	23	4.4	681.644	8.14	58	Collagen alpha-1(I) chain OS=Mus musculus GN=Col1a1 PE=1 SV=4
GPP(+31.99)GPP(+31.99)GPIGPVG	GPPGPPGPIGPVG	Dihydroxy	13	13.77	1161.57	13	10.8	581.797	8.52	57	Collagen type XI alpha 2 OS=Mus musculus GN=Col11a2 PE=2 SV=1
GEPGLPGPP(+15.99)GPPGP(+31.99)PG	GEPGLPGPPGPPGPPG	Hydroxylation; Dihydroxy	16	13.71	1426.67	16	6.7	714.348	7.56	61
EESSSMERN(+15.99)FNVEQISGY	EESSSMERNFNVEQISGY	Hydroxylation	18	13.69	2120.9	18	6.2	707.977	11.49	50	MCG15829 isoform CRA_a OS=Mus musculus GN=Mup3 PE=2 SV=1
GVPGGVGPGGVTG	GVPGGVGPGGVTG		13	13.67	1009.52	13	-22.9	505.755	8.45	64
NFNVEQI	NFNVEQI		7	13.67	862.418	7	-4.4	432.215	13.65	43	MCG15829 isoform CRA_a OS=Mus musculus GN=Mup3 PE=2 SV=1
GLP(+15.99)GPRGIP(+15.99)	GLPGPRGIP	Hydroxylation	9	13.66	894.492	9	25.1	448.265	7.72	67	Collagen alpha-2(I) chain OS=Mus musculus GN=Col1a2 PE=2 SV=2
GPP(+15.99)GPP(+15.99)GALGPAGPAG	GPPGPPGALGPAGPAG	Hydroxylation	16	13.65	1300.64	16	5.6	651.332	8.21	61	Putative uncharacterized protein OS=Mus musculus GN=Col3a1 PE=2 SV=1
P(+15.99)AGLLGTQPPIGP	PAGLLGTQPPIGP	Hydroxylation	13	13.65	1232.68	13	-6.1	617.342	8.54	68	Protein SCAF8 OS=Mus musculus GN=Scaf8 PE=1 SV=1
NKELQNSIIDLL	NKELQNSIIDLL		12	13.63	1398.77	12	0.2	700.393	28.95	68	Kidney androgen-regulated protein OS=Mus musculus GN=Kap PE=2 SV=1
LEQIHVL	LEQIHVL		7	13.63	850.491	7	29.6	426.265	11.43	63	Major urinary protein 13 OS=Mus musculus GN=Mup13 PE=3 SV=1
YSLHPDPI	YSLHPDPI		8	13.62	940.465	8	8.5	471.244	9.48	57	Putative uncharacterized protein OS=Mus musculus GN=Spp1 PE=2 SV=1
GQEAAAHARPYMA	GQEAAAHARPYMA		13	13.62	1371.64	13	22.7	458.229	4.97	62	Cfd protein OS=Mus musculus GN=Cfd PE=2 SV=1
VSIN(+.98)KELQ	VSINKELQ	Deamidation (NQ)	8	13.57	930.502	8	2.6	466.26	7.93	37	Kidney androgen-regulated protein OS=Mus musculus GN=Kap PE=2 SV=1
GPP(+15.99)GSPGPLG	GPPGSPGPLG	Hydroxylation	10	13.55	850.418	10	-1	426.216	7.74	51	Putative uncharacterized protein OS=Mus musculus GN=Col3a1 PE=2 SV=1
AISDHYPVEV	AISDHYPVEV		10	13.55	1128.55	10	3.2	565.282	10.22	53	Deoxyribonuclease-1 OS=Mus musculus GN=Dnase1 PE=2 SV=2
GPPGP(+31.99)PGPPGPP(+15.99)GPPS	GPPGPPGPPGPPGPPS	Dihydroxy; Hydroxylation	16	13.54	1408.66	16	3.4	705.341	6.81	58	Collagen alpha-1(I) chain OS=Mus musculus GN=Col1a1 PE=1 SV=4
EEASSTGRNFNVQ(+.98)KINGEWHTII	EEASSTGRNFNVQKINGEWHTII	Deamidation (NQ)	23	13.53	2630.27	23	1	877.766	14.87	67	Major urinary protein 13 OS=Mus musculus GN=Mup13 PE=3 SV=1
IVFNNDDWA	IVFNNDDWA		9	13.53	1092.49	9	19.3	547.262	16.79	65	Pancreatic alpha-amylase OS=Mus musculus GN=Amy2 PE=1 SV=2
AVDPIERLM(+15.99)	AVDPIERLM	Oxidation (M)	9	13.51	1058.54	9	10.1	530.284	9.56	57	Egf protein OS=Mus musculus GN=Egf PE=2 SV=1
NTIIGQLPDFSAID	NTIIGQLPDFSAID		14	13.51	1502.76	14	0.4	752.388	28.47	67	Meprin A subunit alpha OS=Mus musculus GN=Mep1a PE=1 SV=4
GPPGP(+31.99)PGPP(+31.99)GPPGPPS	GPPGPPGPPGPPGPPS	Dihydroxy	16	13.5	1424.66	16	1.1	713.337	5.98	47	Collagen alpha-1(I) chain OS=Mus musculus GN=Col1a1 PE=1 SV=4
GPP(+31.99)GPPGPPGPP(+15.99)GPPS	GPPGPPGPPGPPGPPS	Dihydroxy; Hydroxylation	16	13.49	1408.66	16	-1.8	705.337	6.74	58	Collagen alpha-1(I) chain OS=Mus musculus GN=Col1a1 PE=1 SV=4
VSIN(+.98)KELQNSIID	VSINKELQNSIID	Deamidation (NQ)	13	13.49	1472.77	13	0.7	737.394	13.48	61	Kidney androgen-regulated protein OS=Mus musculus GN=Kap PE=2 SV=1
ASLGALHT	ASLGALHT		8	13.49	768.413	8	28	385.224	8.16	65	Leucine-rich HEV glycoprotein OS=Mus musculus GN=Lrg1 PE=2 SV=1
GVTDDDSVQVLLG	GVTDDDSVQVLLG		13	13.48	1316.65	13	-0.8	659.33	17.91	47	Cfd protein OS=Mus musculus GN=Cfd PE=2 SV=1
VVKGG	VVKGG		5	13.47	458.285	5	28.6	459.306	57.32	68
SYELPDGQVI	SYELPDGQVI		10	13.47	1119.54	10	13.6	560.787	18.32	55	Actin cytoplasmic 1 (Fragment) OS=Mus musculus GN=Actb PE=3 SV=1
GPEGPPGEPGPP(+15.99)GPP(+15.99)G	GPEGPPGEPGPPGPPG	Hydroxylation	16	13.44	1426.64	16	34.4	714.35	7.5	61	Collagen alpha-2(V) chain OS=Mus musculus GN=Col5a2 PE=1 SV=1
SVFDQLG	SVFDQLG		7	13.42	764.37	7	26.2	383.202	13.3	60	Kidney androgen-regulated protein OS=Mus musculus GN=Kap PE=2 SV=1
G(+42.01)AR(+15.99)PFPGGGVAARP	GARPFPGGGVAARP	Acetylation (N-term); Hydroxylation	14	13.41	1366.71	14	-31.1	684.341	7.49	68
GPP(+31.99)GPPGPP(+31.99)GPPGLGGN	GPPGPPGPPGPPGLGGN	Dihydroxy	17	13.37	1484.69	17	-4	743.349	7.93	62	Collagen alpha-1(I) chain OS=Mus musculus GN=Col1a1 PE=1 SV=4
EEASSTGRN(+.98)FNVEKINGEWHT	EEASSTGRNFNVEKINGEWHT	Deamidation (NQ)	21	13.36	2405.09	21	25.3	602.295	9.26	64	Major urinary protein 14 OS=Mus musculus GN=Mup14 PE=2 SV=1
IGPP(+15.99)GPAGAP(+15.99)GDKGEA	IGPPGPAGAPGDKGEA	Hydroxylation	16	13.36	1421.68	16	10.2	711.854	4.99	20	Collagen alpha-1(I) chain OS=Mus musculus GN=Col1a1 PE=1 SV=4
SNLLEPSGI	SNLLEPSGI		9	13.34	928.486	9	12.7	465.256	14.4	56	Egf protein OS=Mus musculus GN=Egf PE=2 SV=1
FPSSLPADTVHL	FPSSLPADTVHL		12	13.34	1282.66	12	9.2	642.341	15.33	67	Leucine-rich HEV glycoprotein OS=Mus musculus GN=Lrg1 PE=2 SV=1
GP(+15.99)PGPTGPTGPPGFP(+31.99)GAVG	GPPGPTGPTGPPGFPGAVG	Hydroxylation; Dihydroxy	19	13.33	1663.78	19	1.2	832.9	10.22	67	Collagen alpha-1(I) chain OS=Mus musculus GN=Col1a1 PE=1 SV=4
AAVLNPDYRQE	AAVLNPDYRQE		11	13.33	1274.63	11	3.5	638.322	7.84	50	Alpha-1-acid glycoprotein 2 OS=Mus musculus GN=Orm2 PE=1 SV=1
TVYWDRDM(+15.99)	TVYWDRDM	Oxidation (M)	8	13.3	1100.46	8	1.6	551.238	8.62	47	Beta-2-microglobulin OS=Mus musculus GN=B2m PE=2 SV=1
KPGGT	KPGGT		5	13.29	458.249	5	17	459.264	18.14	68
VKVGG	VKVGG		5	13.28	458.285	5	0.7	459.293	55.64	66
IDQTRVL	IDQTRVL		7	13.23	843.481	7	22	422.757	7.72	60	Uromodulin OS=Mus musculus GN=Umod PE=1 SV=1
DSFGDLSSASAIM(+15.99)G	DSFGDLSSASAIMG	Oxidation (M)	14	13.22	1372.58	14	12	687.306	12.92	59	Beta-globin OS=Mus musculus GN=Hbbt1 PE=3 SV=1
NFNVQ(+.98)KIN	NFNVQKIN	Deamidation (NQ)	8	13.22	976.498	8	8.2	489.26	8.51	60	Major urinary protein 13 OS=Mus musculus GN=Mup13 PE=3 SV=1
G(+42.01)LAGPP(+15.99)GSPGPQG	GLAGPPGSPGPQG	Acetylation (N-term); Hydroxylation	13	13.21	1148.55	13	9	575.285	6.78	57	Collagen alpha-2(V) chain OS=Mus musculus GN=Col5a2 PE=1 SV=1
SGESKESLDVIPV	SGESKESLDVIPV		13	13.19	1358.69	13	1	680.354	12.96	38	Putative uncharacterized protein OS=Mus musculus GN=Spp1 PE=2 SV=1
FQSPTYTQPHQGPSVM(+15.99)LSTEAF	FQSPTYTQPHQGPSVMLSTEAF	Oxidation (M)	22	13.19	2468.13	22	0.8	823.718	14.33	67	Uromodulin OS=Mus musculus GN=Umod PE=1 SV=1
AAGPK(+15.99)	AAGPK	Hydroxylation	5	13.19	458.249	5	-29.9	459.243	11.09	68
SLGALHTLD	SLGALHTLD		9	13.19	925.487	9	21.1	463.76	9.44	61	Leucine-rich HEV glycoprotein OS=Mus musculus GN=Lrg1 PE=2 SV=1
GLP(+15.99)GEFGLP(+31.99)GPA	GLPGEFGLPGPA	Hydroxylation; Dihydroxy	12	13.16	1158.56	12	16.9	580.295	12.3	65	Collagen alpha-2(I) chain OS=Mus musculus GN=Col1a2 PE=2 SV=2
LVSINKE	LVSINKE		7	13.15	801.46	7	32.6	401.75	5.69	64	Kidney androgen-regulated protein OS=Mus musculus GN=Kap PE=2 SV=1
P(+15.99)GIPGLP(+15.99)GPPGAT	PGIPGLPGPPGAT	Hydroxylation	13	13.15	1161.6	13	18.9	581.82	7.79	68
NIGFP(+15.99)GP(+15.99)KGPSG	NIGFPGPKGPSG	Hydroxylation	12	13.13	1158.57	12	26.6	580.306	8.25	68	Collagen alpha-2(I) chain OS=Mus musculus GN=Col1a2 PE=2 SV=2
D(+42.01)GRRGQDGIPGSP(+15.99)GP	DGRRGQDGIPGSPGP	Acetylation (N-term); Hydroxylation	15	13.13	1522.71	15	13.2	508.585	6.98	37	Collagen alpha-4(IV) chain OS=Mus musculus GN=Col4a4 PE=2 SV=1
GSPGE(+21.98)DGAPGEPGP(+31.99)Q	GSPGEDGAPGEPGPQ	Sodium adduct; Dihydroxy	15	13.13	1404.54	15	13.1	469.194	5.9	28
K(+42.01)DPIDLLR(+31.99)	KDPIDLLR	Acetylation (N-term); Dihydroxy	8	13.13	1042.57	8	3	522.292	15.39	64
VVPHPGSRPDSLED	VVPHPGSRPDSLED		14	13.12	1503.73	14	12.8	502.258	6.08	53	Cfd protein OS=Mus musculus GN=Cfd PE=2 SV=1
GPSGKEGPVGLP(+15.99)G	GPSGKEGPVGLPG	Hydroxylation	13	13.1	1166.59	13	9	584.309	7.21	57	Collagen alpha-2(I) chain OS=Mus musculus GN=Col1a2 PE=2 SV=2
GREPDLSLDI	GREPDLSLDI		10	13.1	1113.57	10	-4.5	557.788	14.45	47	MCG15829 isoform CRA_a OS=Mus musculus GN=Mup3 PE=2 SV=1
IIDLLN	IIDLLN		6	13.09	699.417	6	-14.9	700.413	17.96	68	Kidney androgen-regulated protein OS=Mus musculus GN=Kap PE=2 SV=1
LLDLLN	LLDLLN		6	13.09	699.417	6	-14.9	700.413	17.96	68
LLDLIN	LLDLIN		6	13.09	699.417	6	-14.9	700.413	17.96	68
ILDILN	ILDILN		6	13.09	699.417	6	-14.9	700.413	17.96	68
ILDLLN	ILDLLN		6	13.09	699.417	6	-14.9	700.413	17.96	68
GVPGDLGAP(+15.99)GPSGARGERGFP(+15.99)GERG	GVPGDLGAPGPSGARGERGFPGERG	Hydroxylation	25	13.08	2381.15	25	17.1	596.304	7.55	66	Collagen alpha-1(I) chain OS=Mus musculus GN=Col1a1 PE=1 SV=4
SGTTGEVGKP(+31.99)GERGLPGEFGLP(+15.99)GP	SGTTGEVGKPGERGLPGEFGLPGP	Dihydroxy; Hydroxylation	24	13.07	2343.13	24	10.2	782.06	9.84	66	Collagen alpha-2(I) chain OS=Mus musculus GN=Col1a2 PE=2 SV=2
Q(-17.03)EQTYIISTP	QEQTYIISTP	Pyro-glu from Q	10	13.07	1161.56	10	11.9	581.792	15.16	57	AI182371 protein OS=Mus musculus GN=AI182371 PE=2 SV=1
IDYLTDTL	IDYLTDTL		8	13.07	952.475	8	5.6	477.248	18.31	56	Egf protein OS=Mus musculus GN=Egf PE=2 SV=1
NLHPSF	NLHPSF		6	13.06	713.35	6	37.1	357.695	8.54	65	Egf protein OS=Mus musculus GN=Egf PE=2 SV=1
GPP(+31.99)GPPGPP(+15.99)GVSGGGY	GPPGPPGPPGVSGGGY	Dihydroxy; Hydroxylation	16	13.06	1396.63	16	5.8	699.324	8.13	59	Collagen alpha-2(I) chain OS=Mus musculus GN=Col1a2 PE=2 SV=2
GLPGP(+31.99)PGAP(+15.99)GPQG	GLPGPPGAPGPQG	Dihydroxy; Hydroxylation	13	13.06	1148.55	13	9.9	575.286	6.32	57	Collagen alpha-1(I) chain OS=Mus musculus GN=Col1a1 PE=1 SV=4
GPP(+31.99)GPPGPP(+31.99)GPPGVSGGG	GPPGPPGPPGPPGVSGGG	Dihydroxy	18	13.06	1500.68	18	2	751.351	6.56	58	Collagen alpha-2(I) chain OS=Mus musculus GN=Col1a2 PE=2 SV=2
NFNVEKI	NFNVEKI		7	13.04	862.455	7	20	432.243	9.9	60	Major urinary protein 14 OS=Mus musculus GN=Mup14 PE=2 SV=1
A(+42.01)DGLRGPP(+15.99)GIPGP	ADGLRGPPGIPGP	Acetylation (N-term); Hydroxylation	13	13.03	1260.65	13	-22.8	631.316	5.06	30	Collagen alpha-4(IV) chain OS=Mus musculus GN=Col4a4 PE=2 SV=1
TGTISPDALLQVGDVH(+15.99)R(+15.99)YLRGSGTVGG	TGTISPDALLQVGDVHRYLRGSGTVGG	Oxidation (HW); Hydroxylation	27	13.02	2757.4	27	29.9	690.379	15.92	68
GLPGPP(+15.99)GPPGP(+31.99)PGPPGS	GLPGPPGPPGPPGPPGS	Hydroxylation; Dihydroxy	17	12.99	1481.71	17	-23.7	741.847	5.82	57	Putative uncharacterized protein (Fragment) OS=Mus musculus GN=Fam132a PE=2 SV=1
GPPGP(+31.99)PGPPGP(+31.99)PGPPS	GPPGPPGPPGPPGPPS	Dihydroxy	16	12.97	1424.66	16	3.1	713.338	5.9	53	Collagen alpha-1(I) chain OS=Mus musculus GN=Col1a1 PE=1 SV=4
GLPGPP(+15.99)GPP(+15.99)GPPGPPGS	GLPGPPGPPGPPGPPGS	Hydroxylation	17	12.97	1465.72	17	-32	733.844	7.43	59	Putative uncharacterized protein (Fragment) OS=Mus musculus GN=Fam132a PE=2 SV=1
SPGPPGP(+15.99)QGPP(+15.99)GLPG	SPGPPGPQGPPGLPG	Hydroxylation	15	12.96	1342.65	15	3.8	672.336	7.82	59
Q(-17.03)NSIIDL	QNSIIDL	Pyro-glu from Q	7	12.91	784.397	7	1	393.206	23.19	50	Kidney androgen-regulated protein OS=Mus musculus GN=Kap PE=2 SV=1
TLDVLDK	TLDVLDK		7	12.91	802.444	7	-1.3	402.228	8.73	34	Egf protein OS=Mus musculus GN=Egf PE=2 SV=1
GPP(+15.99)GPAGPAGPPGPIG(+21.98)	GPPGPAGPAGPPGPIG	Hydroxylation; Sodium adduct	16	12.9	1332.64	16	8.9	667.335	8.94	65	Collagen alpha-1(I) chain OS=Mus musculus GN=Col1a1 PE=1 SV=4
GIP(+15.99)ARFSGSGSGTDF	GIPARFSGSGSGTDF	Hydroxylation	15	12.88	1470.67	15	-2.8	736.342	10.33	68	Ig kappa chain V-III region PC 7210 OS=Mus musculus PE=1 SV=1
GPPGP(+31.99)PGPP(+31.99)GPPGPPSGG	GPPGPPGPPGPPGPPSGG	Dihydroxy	18	12.86	1538.7	18	-1.2	770.356	5.69	57	Collagen alpha-1(I) chain OS=Mus musculus GN=Col1a1 PE=1 SV=4
GLPGPP(+15.99)GPP(+15.99)GPPGPP	GLPGPPGPPGPPGPP	Hydroxylation	15	12.82	1321.67	15	-24.1	661.825	7.67	59	Collagen alpha-1(I) chain OS=Mus musculus GN=Col1a1 PE=1 SV=4
SENSWSNFK	SENSWSNFK		9	12.81	1097.48	9	16	549.755	9.03	62
P(+42.01)(+31.99)GPPGPPGPPGP(+15.99)PGSPG	PGPPGPPGPPGPPGSPG	Acetylation (N-term); Dihydroxy; Hydroxylation	17	12.8	1507.69	17	11.5	754.863	9.27	67	Putative uncharacterized protein (Fragment) OS=Mus musculus GN=Fam132a PE=2 SV=1
AAGHLDDLPGAL	AAGHLDDLPGAL		12	12.8	1148.58	12	10	575.304	12.42	58	Alpha globin 1 OS=Mus musculus GN=Hba-a1 PE=2 SV=1
DFTPAVHASLD	DFTPAVHASLD		11	12.8	1171.55	11	3.1	586.784	9.96	57	Alpha globin 1 OS=Mus musculus GN=Hba-a1 PE=2 SV=1
PSD(+15.99)LL	PSDLL	Hydroxylation	5	12.78	559.285	5	-37.7	560.271	22.45	68
PSD(+15.99)IL	PSDIL	Hydroxylation	5	12.78	559.285	5	-37.7	560.271	22.45	68
PSD(+15.99)LI	PSDLI	Hydroxylation	5	12.78	559.285	5	-37.7	560.271	22.45	68
PSD(+15.99)II	PSDII	Hydroxylation	5	12.78	559.285	5	-37.7	560.271	22.45	68
ERNFNVEQI	ERNFNVEQI		9	12.73	1147.56	9	-0.4	574.788	9.86	44	MCG15829 isoform CRA_a OS=Mus musculus GN=Mup3 PE=2 SV=1
VNNDLKL	VNNDLKL		7	12.71	814.455	7	10	408.239	8.66	59	Alpha-1-antitrypsin 1-3 OS=Mus musculus GN=Serpina1c PE=1 SV=2
GPAGPP(+15.99)GPIG	GPAGPPGPIG	Hydroxylation	10	12.68	834.423	10	1.1	418.219	7.44	49	Collagen alpha-1(I) chain OS=Mus musculus GN=Col1a1 PE=1 SV=4
GLP(+15.99)GPRGIP(+15.99)GPA	GLPGPRGIPGPA	Hydroxylation	12	12.68	1119.6	12	28.4	560.825	8.12	68	Collagen alpha-2(I) chain OS=Mus musculus GN=Col1a2 PE=2 SV=2
GRP(+15.99)GEVGPP(+31.99)GPPGPAGEKGSPG	GRPGEVGPPGPPGPAGEKGSPG	Hydroxylation; Dihydroxy	22	12.67	2000.96	22	-10.3	667.985	4.41	47	Collagen alpha-1(I) chain OS=Mus musculus GN=Col1a1 PE=1 SV=4
NDGLNHLDSLKG	NDGLNHLDSLKG		12	12.66	1281.63	12	7.5	428.221	8.18	61	Beta-globin OS=Mus musculus GN=Hbbt1 PE=3 SV=1
GHLDLAENQL	GHLDLAENQL		10	12.6	1108.55	10	-1.8	555.282	9.9	42	Leucine-rich HEV glycoprotein OS=Mus musculus GN=Lrg1 PE=2 SV=1
EEASSTGRN(+.98)FNVQ(+.98)KINGEWH	EEASSTGRNFNVQKINGEWH	Deamidation (NQ)	20	12.56	2304.04	20	25.7	577.032	9.05	62	Major urinary protein 13 OS=Mus musculus GN=Mup13 PE=3 SV=1
GLPGPP(+31.99)GPPGPP(+15.99)GPPGS	GLPGPPGPPGPPGPPGS	Dihydroxy; Hydroxylation	17	12.55	1481.71	17	-22.8	741.848	5.63	53	Putative uncharacterized protein (Fragment) OS=Mus musculus GN=Fam132a PE=2 SV=1
GPP(+31.99)GPPGPPGP(+31.99)PGPPSGG	GPPGPPGPPGPPGPPSGG	Dihydroxy	18	12.52	1538.7	18	4	770.36	5.57	51	Collagen alpha-1(I) chain OS=Mus musculus GN=Col1a1 PE=1 SV=4
GPPGP(+31.99)PGPP(+15.99)GVSGGG	GPPGPPGPPGVSGGG	Dihydroxy; Hydroxylation	15	12.49	1233.56	15	7.8	617.793	5.25	20	Collagen alpha-2(I) chain OS=Mus musculus GN=Col1a2 PE=2 SV=2
GPPGPSGIAGPP(+15.99)GPP(+15.99)G	GPPGPSGIAGPPGPPG	Hydroxylation	16	12.49	1342.65	16	3.3	672.335	7.75	59	Collagen alpha-2(I) chain OS=Mus musculus GN=Col1a2 PE=2 SV=2
SVVPHPGSRPDSLEDDLIL	SVVPHPGSRPDSLEDDLIL		19	12.47	2045.04	19	4.2	682.691	16.81	59	Cfd protein OS=Mus musculus GN=Cfd PE=2 SV=1
GPIGTP(+31.99)GLPGPP(+15.99)GPK	GPIGTPGLPGPPGPK	Dihydroxy; Hydroxylation	15	12.41	1388.73	15	-41.4	695.343	4.76	35
EQGVP(+15.99)GDLGAP(+15.99)GP	EQGVPGDLGAPGP	Hydroxylation	13	12.41	1224.56	13	2.2	613.29	8.16	20	Collagen alpha-1(I) chain OS=Mus musculus GN=Col1a1 PE=1 SV=4
RGLP(+15.99)GEF	RGLPGEF	Hydroxylation	7	12.4	790.397	7	0.5	396.206	8.34	46	Collagen alpha-2(I) chain OS=Mus musculus GN=Col1a2 PE=2 SV=2
VVPHPGSRPDSLE	VVPHPGSRPDSLE		13	12.39	1388.7	13	8.9	463.913	5.85	60	Cfd protein OS=Mus musculus GN=Cfd PE=2 SV=1
GLP(+15.99)GPPGIK(+31.99)GPAG	GLPGPPGIKGPAG	Hydroxylation; Dihydroxy	13	12.38	1164.61	13	17.8	583.324	8.26	68	Putative uncharacterized protein OS=Mus musculus GN=Col3a1 PE=2 SV=1
GPAGPPGPIG	GPAGPPGPIG		10	12.33	818.429	10	22.8	410.231	8.33	56	Collagen alpha-1(I) chain OS=Mus musculus GN=Col1a1 PE=1 SV=4
EESSSMERNFNVEQISG	EESSSMERNFNVEQISG		17	12.32	1941.84	17	4	648.289	10.43	50	MCG15829 isoform CRA_a OS=Mus musculus GN=Mup3 PE=2 SV=1
LNSVFD	LNSVFD		6	12.32	693.333	6	2.3	347.675	10.62	49	Kidney androgen-regulated protein OS=Mus musculus GN=Kap PE=2 SV=1
FLEQIH	FLEQIH		6	12.29	785.407	6	24.5	393.721	8.54	66	Major urinary protein 13 OS=Mus musculus GN=Mup13 PE=3 SV=1
FIEQLH	FIEQLH		6	12.29	785.407	6	24.5	393.721	8.54	66
GPPGP(+31.99)PGPPGPP(+31.99)GPPSGGYDFS	GPPGPPGPPGPPGPPSGGYDFS	Dihydroxy	22	12.27	2050.89	22	4.8	1026.46	9.95	64	Collagen alpha-1(I) chain OS=Mus musculus GN=Col1a1 PE=1 SV=4
GLPGPAGP(+31.99)PGEAGKP(+15.99)GEQ	GLPGPAGPPGEAGKPGEQ	Dihydroxy; Hydroxylation	18	12.26	1662.78	18	3.6	555.271	5.13	24	Collagen alpha-1(I) chain OS=Mus musculus GN=Col1a1 PE=1 SV=4
A(+42.01)QQAADKYL	AQQAADKYL	Acetylation (N-term)	9	12.24	1048.52	9	12	525.273	11.53	56
GPQ(+.98)GPPGIPGLPGPP(+31.99)	GPQGPPGIPGLPGPP	Deamidation (NQ); Dihydroxy	15	12.22	1369.69	15	-20.4	685.837	9.06	61
LN(+.98)SVFDQLG	LNSVFDQLG	Deamidation (NQ)	9	12.21	992.481	9	10.4	497.253	17.52	63	Kidney androgen-regulated protein OS=Mus musculus GN=Kap PE=2 SV=1
