# Supplementary material for: Urinary Peptides As a Novel Source of T Cell Allergen Epitopes
Source: Front Immunol. 2018 Apr 26;9:886. doi: 10.3389/fimmu.2018.00886 (PMC5932195; doi:10.3389/fimmu.2018.00886)
Supplement: Supplementary file 5 [file table_4.XLSX]

## Sheet: Sheet1
Supplemental Table 4. List of source proteins with more than 10 peptiforms
Accession	Protein	Unmodified Peptides	Modified Peptides	Total Peptiforms
P11087	Collagen alpha-1(I) chain	15	243	258
Q8VD07	Egf protein	108	22	130
P61110	Kidney androgen-regulated protein	65	46	111
Q01149	Collagen alpha-2(I) chain	5	90	95
B5X0G0	Major urinary protein 13	62	26	88
B7ZNS9	Cfd protein	61	14	75
Q3KQQ2	MCG15829 isoform CRA_a	28	20	48
Q91XL1	Leucine-rich HEV glycoprotein	36	4	40
A8DUQ1	Beta-globin	27	3	30
Q3U7H1	Putative uncharacterized protein	21	8	29
P28825	Meprin A subunit alpha	26	1	27
Q4KML8	Cadherin 1 isoform CRA_a	25	1	26
Q00896	Alpha-1-antitrypsin 1-3	24	0	24
Q8BLW4	Putative uncharacterized protein	0	23	23
Q91VB8	Alpha globin 1	19	1	20
Q91X17	Uromodulin	15	2	17
P49183	Deoxyribonuclease-1	15	1	16
P00688	Pancreatic alpha-amylase	11	3	14
Q9Z0I9	Collagen alpha3(VI) (Fragment)	12	0	12
P01029	Complement C4-B	11	1	12
P29699	Alpha-2-HS-glycoprotein	4	7	11
