# Supplementary material for: Urinary Peptides As a Novel Source of T Cell Allergen Epitopes
Source: Front Immunol. 2018 Apr 26;9:886. doi: 10.3389/fimmu.2018.00886 (PMC5932195; doi:10.3389/fimmu.2018.00886)
Supplement: Supplementary file 6 [file table_5.XLSX]

## Sheet: Sheet1
Supplemental Table 5. Peptides tested and recognized epitopes after LoMo stimulation
Protein	Protein Source	Sequence	Total SFC	Response Frequency
Collagen alpha-1(I) chain (Alpha-1 type I collagen)	Other	GPPXGPAGPAGPPGPIG	12957	0.211
Major urinary protein 13	Urine/Kidney	DGFNTFTIPKTDYDNF	10452	0.526
Major urinary protein 13	Urine/Kidney	LEQIHVLENSLVL	10003	0.474
Egf protein	Other	EDHLWVSDWAIPS	9747	0.474
Meprin A subunit alpha (EC 3.4.24.18) (Endopeptidase-2) (MEP-1)	Other	ADNLELNAKGAILHAFE	8900	0.368
Major urinary protein 13	Urine/Kidney	GLYGREPDLSSDIKERFA	6727	0.316
Beta-globin	Other	NDGLNHLDSLKGTF	6627	0.158
Egf protein	Other	SSLKHPSNIAVDPIERL	5447	0.368
Major urinary protein 13	Urine/Kidney	EEASSTGRNFNVQKINGEWHTIIL	5260	0.316
Egf protein	Other	WTDVGMSPRIESASLQGSDRVL	5113	0.211
Kidney androgen-regulated protein (ARP) (KAP)	Urine/Kidney	ELQNSIIDLLNSV	5018	0.474
Egf protein	Other	IASSNLLEPSGITIDYLTDTL	4690	0.158
Leucine-rich HEV glycoprotein (Leucine-rich alpha-2-glycoprotein) (Leucine-rich alpha-2-glycoprotein 1) (Protein Lrg1)	Other	LNDNQLVGVATGSFQG	4673	0.421
Major urinary protein 14 (Major urinary protein 17)	Urine/Kidney	EEASSTGRNFNVEKINGEWHTII	4333	0.316
MCG15829, isoform CRA_a (Major urinary protein 25) (Major urinary protein 3) (Mup3 protein)	Urine/Kidney	AIGEQTEKAGIYYMNYDGFNTF	4282	0.316
Kidney androgen-regulated protein (ARP) (KAP)	Urine/Kidney	LVSINKELQNSIIDLL	4092	0.368
Collagen alpha3(VI) (Fragment)	Other	LVGGESANIGQALDF	3857	0.105
Major urinary protein 13	Urine/Kidney	NEKDGETFQLMGLY	3773	0.105
Lacrein (Protein Gm1553)	Other	DDVVASEALNSVWSGF	3722	0.526
Major urinary protein 13	Urine/Kidney	LMAHLINEKDGETFQLM	3287	0.158
Major urinary protein 20 (Darcin) (Major urinary protein 24)	Urine/Kidney	HLINKKDGETFQLM	2985	0.158
Beta-globin	Other	GHHLGKDFTPAAQAA	2710	0.211
Fibrinogen alpha chain [Cleaved into: Fibrinopeptide A; Fibrinogen alpha chain]	Other	TDTEDKGEFLSEGGGVR	2653	0.158
MCG15829, isoform CRA_a (Major urinary protein 25) (Major urinary protein 3) (Mup3 protein)	Urine/Kidney	GREPDLSLDIKEKFA	2620	0.263
Egf protein	Other	LIQNDVGHPFSLA	2607	0.211
Fibronectin	Other	SPPLIGQQATVSD	2547	0.105
Protein Bpifb9b	Other	DLVETPPVVGNLPVA	2493	0.211
Beta-globin	Other	DSFGDLSSASAIMGNA	2363	0.053
Cfd protein (Complement factor D (Adipsin), isoform CRA_a)	Other	DDSVQVLLGAHSLS	2213	0.053
Beta-globin	Other	FDSFGDLSSASAI	2172	0.105
Cfd protein (Complement factor D (Adipsin), isoform CRA_a)	Other	DVQSVVPHPGSRPDSLEDDLIL	1953	0.053
Putative uncharacterized protein	Other	TTVSVKSYPDENVRYS	1823	0.211
Egf protein	Other	WVDQQNGVITVTDMTGKNSRVL	1797	0.158
MCG15829, isoform CRA_a (Major urinary protein 25) (Major urinary protein 3) (Mup3 protein)	Urine/Kidney	EESSSMERNFNVEQISGYWFSIAEA	1783	0.105
Beta-geo	Other	IDGSGQMAITVDVEVASDTPHPAR	1723	0.158
Major urinary protein 13	Urine/Kidney	ASDKREKIEDNGNFRL	1613	0.368
Putative uncharacterized protein	Other	STVNLSPENKFQNTAI	1563	0.211
Major urinary protein 13	Urine/Kidney	TIPKTDYDNFLMA	1537	0.316
SH3 domain-binding glutamic acid-rich-like protein 3	Other	VDISQDNALRDEMR	1527	0.158
Pancreatic alpha-amylase (PA) (EC 3.2.1.1) (1,4-alpha-D-glucan glucanohydrolase)	Other	SISNSAEDPFIAIHADSKL	1405	0.211
Beta-globin	Other	TDAEKAAVSGLWGKVNA	1392	0.158
MCG15829, isoform CRA_a (Major urinary protein 25) (Major urinary protein 3) (Mup3 protein)	Urine/Kidney	YGREPDLSLDIKEK	1353	0.211
Uromodulin (Tamm-Horsfall urinary glycoprotein) (THP) [Cleaved into: Uromodulin, secreted form]	Urine/Kidney	FQSPTYTQPHQGPSVMLSTEAF	1290	0.158
Leucine-rich HEV glycoprotein (Leucine-rich alpha-2-glycoprotein) (Leucine-rich alpha-2-glycoprotein 1) (Protein Lrg1)	Other	GPTEFPSSLPADTV	1143	0.158
Uromodulin (Tamm-Horsfall urinary glycoprotein) (THP) [Cleaved into: Uromodulin, secreted form]	Urine/Kidney	IDQTRVLNLGPIT	1027	0.105
Insulin-2 (Fragment)	Other	LELGGGPGAGDLQ	923	0.158
Tripeptidyl peptidase I, isoform CRA_a	Other	GRAYPDVAALSDGY	913	0.158
Major urinary protein 14 (Major urinary protein 17)	Urine/Kidney	NVEKINGEWHTIIL	850	0.158
Uncharacterized protein	Other	FDITADDEPLGRVS	822	0.105
MCG15829, isoform CRA_a (Major urinary protein 25) (Major urinary protein 3) (Mup3 protein)	Urine/Kidney	SDEREKIEEHGSMR	787	0.158
Alpha-1-antitrypsin 1-3 (Alpha-1 protease inhibitor 3) (Alpha-1 protease inhibitor 6) (Alpha-1-antitrypsin 1-6) (Serine protease inhibitor 1-3) (Serine protease inhibitor 1-6) (Serine protease inhibitor A1c) (Serpin A1c)	Other	LQTLNRPDSELQLSTGNGL	727	0.053
Alpha-2-HS-glycoprotein (Countertrypin) (Fetuin-A)	Other	VEISRAQNVPLPVS	717	0.263
Putative uncharacterized protein	Other	SVIDKASETLTAQ	653	0.053
Putative uncharacterized protein	Other	ENWDTLGSTVSQL	633	0.105
Pancreatic alpha-amylase (PA) (EC 3.2.1.1) (1,4-alpha-D-glucan glucanohydrolase)	Other	GFGGVQVSPPNENVV	607	0.158
Seminal vesicle secretory protein 4 (Seminal vesicle protein 2) (Seminal vesicle secretory protein IV) (SVS IV)	Other	SSEPEVFVRPQDSIG	595	0.105
Alpha-1-antitrypsin 1-3 (Alpha-1 protease inhibitor 3) (Alpha-1 protease inhibitor 6) (Alpha-1-antitrypsin 1-6) (Serine protease inhibitor 1-3) (Serine protease inhibitor 1-6) (Serine protease inhibitor A1c) (Serpin A1c)	Other	VEKFLEEAKNHYQAEV	557	0.105
Alpha globin 1 (Alpha globin 2) (Alpha-globin) (Hemoglobin alpha, adult chain 1) (Hemoglobin subunit alpha) (Protein Hba-a2)	Other	NAAGHLDDLPGALSAL	543	0.053
Leucine-rich HEV glycoprotein (Leucine-rich alpha-2-glycoprotein) (Leucine-rich alpha-2-glycoprotein 1) (Protein Lrg1)	Other	VGVATGSFQGLQHLDM	498	0.211
Pancreatic alpha-amylase (PA) (EC 3.2.1.1) (1,4-alpha-D-glucan glucanohydrolase)	Other	VIDLGGEAIKGSEY	493	0.158
Vasodilator-stimulated phosphoprotein (VASP)	Other	PGPPPPPGPPPPP	475	0.105
Alpha-1-antitrypsin 1-3 (Alpha-1 protease inhibitor 3) (Alpha-1 protease inhibitor 6) (Alpha-1-antitrypsin 1-6) (Serine protease inhibitor 1-3) (Serine protease inhibitor 1-6) (Serine protease inhibitor A1c) (Serpin A1c)	Other	AESEEAKKVINDF	470	0.158
Egf protein	Other	SISRIDPDGTNHQQLVV	390	0.053
Cathelicidin (Fragment)	Other	AVDDFNQQSLDTNL	370	0.105
Igk protein	Other	DIVLTQSPASLAV	332	0.105
Kidney androgen-regulated protein (ARP) (KAP)	Urine/Kidney	NKQNSEFSTDVETV	327	0.105
Alpha-1-antitrypsin 1-3 (Alpha-1 protease inhibitor 3) (Alpha-1 protease inhibitor 6) (Alpha-1-antitrypsin 1-6) (Serine protease inhibitor 1-3) (Serine protease inhibitor 1-6) (Serine protease inhibitor A1c) (Serpin A1c)	Other	SPASHEIATNLGDFAIS	323	0.053
Putative uncharacterized protein	Other	LPVKVTDSGSSEEKLY	320	0.053
Cadherin 1, isoform CRA_a (Cdh1 protein)	Other	LTSGLDRESYPTYTL	315	0.158
Protein Igkv4-80	Other	GVPSRFSGSGSGTF	307	0.105
Alpha-1-antitrypsin 1-3 (Alpha-1 protease inhibitor 3) (Alpha-1 protease inhibitor 6) (Alpha-1-antitrypsin 1-6) (Serine protease inhibitor 1-3) (Serine protease inhibitor 1-6) (Serine protease inhibitor A1c) (Serpin A1c)	Other	IFNNGADLSGITEENAPLK	293	0.105
Deoxyribonuclease-1 (EC 3.1.21.1) (Deoxyribonuclease I) (DNase I)	Other	SDHYPVEVTLRKI	240	0.053
Major urinary protein 13	Urine/Kidney	ADKTEKAGEYSVTYDGFNTF	227	0.158
Egf protein	Other	SQGKSISRIDPDGTNHQQL	223	0.105
Type IV collagen alpha 5 chain	Other	PGLKGDQGPPGLPGN	220	0.053
Egf protein	Other	ALDYDPVESKIYFAQTA	217	0.053
Serine protease inhibitor A3K (Serpin A3K) (Contrapsin) (SPI-2)	Other	ISFDPQDTFESEF	210	0.053
Pancreatic alpha-amylase (PA) (EC 3.2.1.1) (1,4-alpha-D-glucan glucanohydrolase)	Other	VDNHDNQRGHGAGGSSIL	203	0.105
Putative uncharacterized protein	Other	LENWDTLGSTVSQ	203	0.053
Putative uncharacterized protein	Other	VTFGEALWEPSLI	197	0.053
Putative uncharacterized protein	Other	AVGGVQPPLDAMVEQGLLEKPVFS	190	0.053
Putative uncharacterized protein	Other	SGESKESLDVIPV	190	0.053
Putative uncharacterized protein	Other	YLNRDSEGSDGGELVLGGSDPA	183	0.053
Collagen alpha3(VI) (Fragment)	Other	ISAGPSSDEIRDSVVA	173	0.053
Beta-globin	Other	VHLTDAEKAAVSGL	173	0.158
Asialoglycoprotein receptor 1 (Asialoglycoprotein receptor 1, isoform CRA_b)	Other	VITSQNSQLREDL	173	0.105
ATP-binding cassette sub-family A member 13	Other	RSETPGSSYGSGF	150	0.105
Ig kappa chain V-V region L7 (Fragment)	Other	GIPSRFSGSGSGTDFT	137	0.105
Collagen alpha3(VI) (Fragment)	Other	LIDGSQNTGNANFDVIRDF	130	0.053
Lysosomal thioesterase PPT2 (Fragment)	Other	IGGPDDGVITPWQSSF	120	0.158
Meprin A subunit alpha (EC 3.4.24.18) (Endopeptidase-2) (MEP-1)	Other	YSGDNDAILEWPVENRQAI	107	0.053
Beta-2-microglobulin	Other	AHTEFTPTETDTY	103	0.105
Egf protein	Other	WVQDSGEGSHAYIHSCDYEGGSVR	100	0.158
Espin	Other	PPPPPPPPLPEALSSPPP	97	0.105
Alpha-2-HS-glycoprotein (Countertrypin) (Fetuin-A)	Other	SPVASVESASGETLH	93	0.105
Cadherin 1, isoform CRA_a (Cdh1 protein)	Other	TIVSQDPELPHKNMF	83	0.105
Apolipoprotein E	Other	EGEPEVTDQLEWQS	83	0.053
SH3 domain-binding glutamic acid-rich-like protein 3	Other	FVEAVEQDTLQEFLKLA	70	0.053
Cadherin 1, isoform CRA_a (Cdh1 protein)	Other	VVVTDPTTNDGILKT	63	0.105
Carbonic anhydrase 1 (EC 4.2.1.1) (Carbonate dehydratase I) (Carbonic anhydrase I) (CA-I)	Other	SASEAISKADGLA	57	0.053
Collagen alpha-1(I) chain (Alpha-1 type I collagen)	Other	GPPXGPAGPAGPP	57	0.053
Alpha globin 1 (Alpha globin 2) (Alpha-globin) (Hemoglobin alpha, adult chain 1) (Hemoglobin subunit alpha) (Protein Hba-a2)	Other	VLSGEDKSNIKAAWGK	57	0.053
Meprin A subunit alpha (EC 3.4.24.18) (Endopeptidase-2) (MEP-1)	Other	LDQEADTRNRMSLTL	57	0.053
Apolipoprotein A-II (Apo-AII) (ApoA-II) (Apolipoprotein A2) [Cleaved into: Proapolipoprotein A-II (ProapoA-II)]	Other	QADGPDMQSLFTQY	53	0.053
Cadherin 1, isoform CRA_a (Cdh1 protein)	Other	LKVTDDDAPNTPAWKA	53	0.053
Cadherin 1, isoform CRA_a (Cdh1 protein)	Other	RVEVPEDFGVGQEIT	53	0.053
Alpha-1-acid glycoprotein 2 (AGP 2) (Orosomucoid-2) (OMD 2)	Other	AAVLNPDYRQEIQKTQM	50	0.053
Cadherin 1, isoform CRA_a (Cdh1 protein)	Other	LLDVNDNAPIPEPR	43	0.053
Collagen alpha-1(I) chain (Alpha-1 type I collagen)	Other	GPPXGPPSGGYDFS	43	0.053
Beta-globin	Other	VNADEVGGEALGRLL	42	0.105
Collagen alpha-1(I) chain (Alpha-1 type I collagen)	Other	GPXPGPPGPPGPPSGGYD	27	0.053
Acetylcholinesterase collagenic tail peptide	Other	QPGRQGPPGPPGPPS	27	0.053
Putative uncharacterized protein	Other	DDTSEQVVLRVPR	23	0.053
Collagen alpha-1(I) chain (Alpha-1 type I collagen)	Other	GPIGPPXGPA	22	0.053
Cadherin 1, isoform CRA_a (Cdh1 protein)	Other	DTANWLEINPETGAI	20	0.053
Putative uncharacterized protein (Fragment)	Other	PKGAPGAPGIPGLPG	20	0.053
