# Supplementary material for: Urinary Peptides As a Novel Source of T Cell Allergen Epitopes
Source: Front Immunol. 2018 Apr 26;9:886. doi: 10.3389/fimmu.2018.00886 (PMC5932195; doi:10.3389/fimmu.2018.00886)
Supplement: Supplementary file 7 [file table_6.XLSX]

## Sheet: Sheet1
Supplemental Table 6. Peptides tested and recognized epitopes after PUR/EPTH extract stimulation
Protein	Protein Source	Sequence	Total SFC	Response Frequency
Major urinary protein 13	Urine/Kidney	LEQIHVLENSLVL	8250	0.43
Major urinary protein 13	Urine/Kidney	GLYGREPDLSSDIKERFA	5837	0.14
MCG15829, isoform CRA_a (Major urinary protein 25) (Major urinary protein 3) (Mup3 protein)	Urine/Kidney	GREPDLSLDIKEKFA	4453	0.14
Major urinary protein 13	Urine/Kidney	NEKDGETFQLMGLY	2977	0.14
MCG15829, isoform CRA_a (Major urinary protein 25) (Major urinary protein 3) (Mup3 protein)	Urine/Kidney	YGREPDLSLDIKEK	2477	0.14
Major urinary protein 13	Urine/Kidney	EEASSTGRNFNVQKINGEWHTIIL	2237	0.21
Major urinary protein 14 (Major urinary protein 17)	Urine/Kidney	EEASSTGRNFNVEKINGEWHTII	2120	0.21
Major urinary protein 13	Urine/Kidney	DGFNTFTIPKTDYDNF	1970	0.14
Cadherin 1, isoform CRA_a (Cdh1 protein)	Other	RVEVPEDFGVGQEIT	1947	0.07
Major urinary protein 13	Urine/Kidney	LMAHLINEKDGETFQLM	1887	0.07
Major urinary protein 20 (Darcin) (Major urinary protein 24)	Urine/Kidney	HLINKKDGETFQLM	1723	0.07
Major urinary protein 14 (Major urinary protein 17)	Urine/Kidney	NVEKINGEWHTIIL	850	0.07
Beta-globin	Other	NDGLNHLDSLKGTF	667	0.13
Lacrein (Protein Gm1553)	Other	DDVVASEALNSVWSGF	247	0.14
Leucine-rich HEV glycoprotein (Leucine-rich alpha-2-glycoprotein) (Leucine-rich alpha-2-glycoprotein 1) (Protein Lrg1)	Other	VGVATGSFQGLQHLDM	240	0.14
Leucine-rich HEV glycoprotein (Leucine-rich alpha-2-glycoprotein) (Leucine-rich alpha-2-glycoprotein 1) (Protein Lrg1)	Other	GPTEFPSSLPADTV	200	0.14
MCG15829, isoform CRA_a (Major urinary protein 25) (Major urinary protein 3) (Mup3 protein)	Urine/Kidney	SDEREKIEEHGSMR	197	0.07
Kidney androgen-regulated protein (ARP) (KAP)	Urine/Kidney	NKQNSEFSTDVETV	130	0.07
Lysosomal thioesterase PPT2 (Fragment)	Other	IGGPDDGVITPWQSSF	103	0.07
Kidney androgen-regulated protein (ARP) (KAP)	Urine/Kidney	LVSINKELQNSIIDLL	50	0.07
Procollagen, type I, alpha 2	Other	GPVGNPXGPAGPAGPRG	43	0.07
