# Supplementary material for: Urinary Peptides As a Novel Source of T Cell Allergen Epitopes
Source: Front Immunol. 2018 Apr 26;9:886. doi: 10.3389/fimmu.2018.00886 (PMC5932195; doi:10.3389/fimmu.2018.00886)
Supplement: Supplementary file 8 [file table_7.XLSX]

## Sheet: Sheet1
Supplemental Table 7. Inferred HLA restriction of dominant epitopes
Peptide#	Peptide_id	Allele	A+R+	A-R+	A+R-	A-R-	No_of_Donors	Relative_freq	P-value
11	GPPXGPAGPAGPPGPIG	DPB1*02:01	4	0	3	12	19	2.71	0.009
90	SSLKHPSNIAVDPIERL	DQA1*03:01	4	0	0	5	9	2.25	0.008
92	EDHLWVSDWAIPS	DQA1*03:01	4	0	0	5	9	2.25	0.008
93	LIQNDVGHPFSLA	DRB3*01:01	3	1	0	15	19	4.75	0.004
